# Supplementary material for: High copy number variation of cancer-related microRNA genes and frequent amplification of DICER1 and DROSHA in lung cancer
Source: Oncotarget. 2015 Jun 22;6(27):23399–416. doi: 10.18632/oncotarget.4351 (PMC4695126; doi:10.18632/oncotarget.4351)
Supplement: Supplementary file 2 [file oncotarget-06-23399-s002.xls]

## Sheet: SuppTable_S1
Supplementary Table S1. MLPA assays - detailed characteristics
LC-miR_1 assay
probe ID	ligation position	5'PPS	length	5'SS	length	5'TSS	length	Tm (°C)	3'TSS	length	Tm (°C)	3'SS	length	3'PSS	length	5'HPS	5'HPL	3'HPS	3'HPL	TPS	TPL
ctrl_1	chr22:30,069,316	GGGTTCCCTAAGGGTTGGA	19	cgctac	6	GGCCCAGATCACCGAGGAGGA	21	75.6	GGCAAAACTTCTGGCCCAGAAG	22	71.0	ac	2	TCTAGATTGGATCTTGCTGGCGC	23	GGGTTCCCTAAGGGTTGGAcgctacGGCCCAGATCACCGAGGAGGA	46	GGCAAAACTTCTGGCCCAGAAGacTCTAGATTGGATCTTGCTGGCGC	47	GGGTTCCCTAAGGGTTGGAcgctacGGCCCAGATCACCGAGGAGGAGGCAAAACTTCTGGCCCAGAAGacTCTAGATTGGATCTTGCTGGCGC	93
DROSHA_1	chr5:31,410,887	GGGTTCCCTAAGGGTTGGA	19	cgctacta	8	GCCAAGGTCTTGGTGCGAAGC	21	73.2	GCCACAGGCCTCTTGGTCTTG	21	72.3	ctac	4	TCTAGATTGGATCTTGCTGGCGC	23	GGGTTCCCTAAGGGTTGGAcgctactaGCCAAGGTCTTGGTGCGAAGC	48	GCCACAGGCCTCTTGGTCTTGctacTCTAGATTGGATCTTGCTGGCGC	48	GGGTTCCCTAAGGGTTGGAcgctactaGCCAAGGTCTTGGTGCGAAGCGCCACAGGCCTCTTGGTCTTGctacTCTAGATTGGATCTTGCTGGCGC	96
miR-210_1	chr11:567,488	GGGTTCCCTAAGGGTTGGA	19	cgctacta	8	TCCAAAGGCCAGTCCGAGTCCAT	23	73.0	GCCAGGCGTCCACTAAATCTGC	22	72.0	ctac	4	TCTAGATTGGATCTTGCTGGCGC	23	GGGTTCCCTAAGGGTTGGAcgctactaTCCAAAGGCCAGTCCGAGTCCAT	50	GCCAGGCGTCCACTAAATCTGCctacTCTAGATTGGATCTTGCTGGCGC	49	GGGTTCCCTAAGGGTTGGAcgctactaTCCAAAGGCCAGTCCGAGTCCATGCCAGGCGTCCACTAAATCTGCctacTCTAGATTGGATCTTGCTGGCGC	99
miR-30d_1	chr8:135,815,796	GGGTTCCCTAAGGGTTGGA	19	cgctact	7	GTTGGAAAGCCACCTGAGTCTGAAG	25	71.8	CAACTGACCCCCATCCCCAAATAA	24	72.3	ctac	4	TCTAGATTGGATCTTGCTGGCGC	23	GGGTTCCCTAAGGGTTGGAcgctactGTTGGAAAGCCACCTGAGTCTGAAG	51	CAACTGACCCCCATCCCCAAATAActacTCTAGATTGGATCTTGCTGGCGC	51	GGGTTCCCTAAGGGTTGGAcgctactGTTGGAAAGCCACCTGAGTCTGAAGCAACTGACCCCCATCCCCAAATAActacTCTAGATTGGATCTTGCTGGCGC	102
miR-155_1	chr21:26,944,245	GGGTTCCCTAAGGGTTGGA	19	cgctactact	10	CTCTGCCCAGTGCCTTGGCTAATA	24	71.9	GACTGGCCTTTGTTGTCTATGACCAC	26	71.3	tac	3	TCTAGATTGGATCTTGCTGGCGC	23	GGGTTCCCTAAGGGTTGGAcgctactactCTCTGCCCAGTGCCTTGGCTAATA	53	GACTGGCCTTTGTTGTCTATGACCACtacTCTAGATTGGATCTTGCTGGCGC	52	GGGTTCCCTAAGGGTTGGAcgctactactCTCTGCCCAGTGCCTTGGCTAATAGACTGGCCTTTGTTGTCTATGACCACtacTCTAGATTGGATCTTGCTGGCGC	105
miR-21_1	chr17:57,918,134	GGGTTCCCTAAGGGTTGGA	19	cgctactacta	11	GGCTGCTGCATACTGCTAAATGGC	24	71.7	ACCTCTGGGATTGGCCTACCTGG	23	73.0	aaatctac	8	TCTAGATTGGATCTTGCTGGCGC	23	GGGTTCCCTAAGGGTTGGAcgctactactaGGCTGCTGCATACTGCTAAATGGC	54	ACCTCTGGGATTGGCCTACCTGGaaatctacTCTAGATTGGATCTTGCTGGCGC	54	GGGTTCCCTAAGGGTTGGAcgctactactaGGCTGCTGCATACTGCTAAATGGCACCTCTGGGATTGGCCTACCTGGaaatctacTCTAGATTGGATCTTGCTGGCGC	108
ctrl_2	chr1:156,105,841	GGGTTCCCTAAGGGTTGGA	19	cgctactactat	12	CAGCTGGACGAGTACCAGGAGCTT	24	72.8	CTGGACATCAAGCTGGCCCTG	21	72.7	aactaaatctac	12	TCTAGATTGGATCTTGCTGGCGC	23	GGGTTCCCTAAGGGTTGGAcgctactactatCAGCTGGACGAGTACCAGGAGCTT	55	CTGGACATCAAGCTGGCCCTGaactaaatctacTCTAGATTGGATCTTGCTGGCGC	56	GGGTTCCCTAAGGGTTGGAcgctactactatCAGCTGGACGAGTACCAGGAGCTTCTGGACATCAAGCTGGCCCTGaactaaatctacTCTAGATTGGATCTTGCTGGCGC	111
miR-30a_1	chr6:72,113,379	GGGTTCCCTAAGGGTTGGA	19	cgctact	7	CTTTAGCCTTCTGTTGGGTTAACCTGAAGAA	31	72.2	GTAATCCCAGCAAGTGTTTCCAAGATGTG	29	72.6	tctac	5	TCTAGATTGGATCTTGCTGGCGC	23	GGGTTCCCTAAGGGTTGGAcgctactCTTTAGCCTTCTGTTGGGTTAACCTGAAGAA	57	GTAATCCCAGCAAGTGTTTCCAAGATGTGtctacTCTAGATTGGATCTTGCTGGCGC	57	GGGTTCCCTAAGGGTTGGAcgctactCTTTAGCCTTCTGTTGGGTTAACCTGAAGAAGTAATCCCAGCAAGTGTTTCCAAGATGTGtctacTCTAGATTGGATCTTGCTGGCGC	114
miR-182_1	chr7:129,409,814	GGGTTCCCTAAGGGTTGGA	19	cgctactactattagt	16	GCCCAGGAAGGAACCACTCTTAGT	24	71.0	GACCTGTGGAAGGTTAGGAGACCC	24	72.3	actaaatctac	11	TCTAGATTGGATCTTGCTGGCGC	23	GGGTTCCCTAAGGGTTGGAcgctactactattagtGCCCAGGAAGGAACCACTCTTAGT	59	GACCTGTGGAAGGTTAGGAGACCCactaaatctacTCTAGATTGGATCTTGCTGGCGC	58	GGGTTCCCTAAGGGTTGGAcgctactactattagtGCCCAGGAAGGAACCACTCTTAGTGACCTGTGGAAGGTTAGGAGACCCactaaatctacTCTAGATTGGATCTTGCTGGCGC	117
DROSHA_2	chr5:31,472,248	GGGTTCCCTAAGGGTTGGA	19	cgctactactattagtag	18	CCAGCTCCTCCCACTGAAGCATA	23	71.9	TTGGCAATCTCCTCCTCAGGCA	22	71.0	tcaaactaaatctac	15	TCTAGATTGGATCTTGCTGGCGC	23	GGGTTCCCTAAGGGTTGGAcgctactactattagtagCCAGCTCCTCCCACTGAAGCATA	60	TTGGCAATCTCCTCCTCAGGCAtcaaactaaatctacTCTAGATTGGATCTTGCTGGCGC	60	GGGTTCCCTAAGGGTTGGAcgctactactattagtagCCAGCTCCTCCCACTGAAGCATATTGGCAATCTCCTCCTCAGGCAtcaaactaaatctacTCTAGATTGGATCTTGCTGGCGC	120
ctrl_5	chr2:109,545,837	GGGTTCCCTAAGGGTTGGA	19	cgctactactattagtagaat	21	AGTCCTGTGGCTACGGCACCAA	22	72.8	AGACGAGGACTACGGCTGCGTC	22	71.8	ggtcaaactaaatctac	17	TCTAGATTGGATCTTGCTGGCGC	23	GGGTTCCCTAAGGGTTGGAcgctactactattagtagaatAGTCCTGTGGCTACGGCACCAA	62	AGACGAGGACTACGGCTGCGTCggtcaaactaaatctacTCTAGATTGGATCTTGCTGGCGC	62	GGGTTCCCTAAGGGTTGGAcgctactactattagtagaatAGTCCTGTGGCTACGGCACCAAAGACGAGGACTACGGCTGCGTCggtcaaactaaatctacTCTAGATTGGATCTTGCTGGCGC	124
miR-126_2	chr9:139,565,840	GGGTTCCCTAAGGGTTGGA	19	cgctactactattagtagaattga	24	CCCGGGTACAGGCTCCGTAGT	21	73.1	CTCCTGGGACATGGTCCCGAC	21	74.7	aatggtcaaactaaatctac	20	TCTAGATTGGATCTTGCTGGCGC	23	GGGTTCCCTAAGGGTTGGAcgctactactattagtagaattgaCCCGGGTACAGGCTCCGTAGT	64	CTCCTGGGACATGGTCCCGACaatggtcaaactaaatctacTCTAGATTGGATCTTGCTGGCGC	64	GGGTTCCCTAAGGGTTGGAcgctactactattagtagaattgaCCCGGGTACAGGCTCCGTAGTCTCCTGGGACATGGTCCCGACaatggtcaaactaaatctacTCTAGATTGGATCTTGCTGGCGC	128
miR-30a_2	chr6:72,114,604	GGGTTCCCTAAGGGTTGGA	19	cgctactactatta	14	CTTAGTACTTGGCATTCATATACCACTGCTGAC	33	71.2	TAGAGCTTGAGTCAATCCACCAAACTCAGCTAT	33	72.3	ctaaatctac	10	TCTAGATTGGATCTTGCTGGCGC	23	GGGTTCCCTAAGGGTTGGAcgctactactattaCTTAGTACTTGGCATTCATATACCACTGCTGAC	66	TAGAGCTTGAGTCAATCCACCAAACTCAGCTATctaaatctacTCTAGATTGGATCTTGCTGGCGC	66	GGGTTCCCTAAGGGTTGGAcgctactactattaCTTAGTACTTGGCATTCATATACCACTGCTGACTAGAGCTTGAGTCAATCCACCAAACTCAGCTATctaaatctacTCTAGATTGGATCTTGCTGGCGC	132
miR-30d_2	chr8:135,819,855	GGGTTCCCTAAGGGTTGGA	19	cgctactactattagtagaattga	24	GCAGCTGGGAAGGTAAACACAAAGA	25	70.8	GTAGTAGCAGGGTGGTGACAGGGA	24	72.2	taatggtcaaactaaatctac	21	TCTAGATTGGATCTTGCTGGCGC	23	GGGTTCCCTAAGGGTTGGAcgctactactattagtagaattgaGCAGCTGGGAAGGTAAACACAAAGA	68	GTAGTAGCAGGGTGGTGACAGGGAtaatggtcaaactaaatctacTCTAGATTGGATCTTGCTGGCGC	68	GGGTTCCCTAAGGGTTGGAcgctactactattagtagaattgaGCAGCTGGGAAGGTAAACACAAAGAGTAGTAGCAGGGTGGTGACAGGGAtaatggtcaaactaaatctacTCTAGATTGGATCTTGCTGGCGC	136
miR-155_2	chr21:26,946,400	GGGTTCCCTAAGGGTTGGA	19	cgctactactattagtagaattgatg	26	GCATTCACATGGAACAAATTGCTGC	25	70.9	CGTGGGAGGATGACAAAGAAGCAT	24	71.4	tctaatggtcaaactaaatctac	23	TCTAGATTGGATCTTGCTGGCGC	23	GGGTTCCCTAAGGGTTGGAcgctactactattagtagaattgatgGCATTCACATGGAACAAATTGCTGC	70	CGTGGGAGGATGACAAAGAAGCATtctaatggtcaaactaaatctacTCTAGATTGGATCTTGCTGGCGC	70	GGGTTCCCTAAGGGTTGGAcgctactactattagtagaattgatgGCATTCACATGGAACAAATTGCTGCCGTGGGAGGATGACAAAGAAGCATtctaatggtcaaactaaatctacTCTAGATTGGATCTTGCTGGCGC	140
ctrl_3	chr17:3,397,683	GGGTTCCCTAAGGGTTGGA	19	cgctactactattagtagaattgatg	26	TCCCTGCGCCATTGAGGTCTATAAAAT	27	70.6	TATAGAGAAAGTTGATTACCCCCGGGATG	29	70.9	aatggtcaaactaaatctac	20	TCTAGATTGGATCTTGCTGGCGC	23	GGGTTCCCTAAGGGTTGGAcgctactactattagtagaattgatgTCCCTGCGCCATTGAGGTCTATAAAAT	72	TATAGAGAAAGTTGATTACCCCCGGGATGaatggtcaaactaaatctacTCTAGATTGGATCTTGCTGGCGC	72	GGGTTCCCTAAGGGTTGGAcgctactactattagtagaattgatgTCCCTGCGCCATTGAGGTCTATAAAATTATAGAGAAAGTTGATTACCCCCGGGATGaatggtcaaactaaatctacTCTAGATTGGATCTTGCTGGCGC	144
miR-21_2	chr17:57,920,168	GGGTTCCCTAAGGGTTGGA	19	cgctactactattagtagaattgat	25	GGTTTTTAGTTTCATTTGGATAGTGGCCAC	30	71.0	CTCTCCATTCCCTACGAATGCTAGAATGA	29	71.6	ctaatggtcaaactaaatctac	22	TCTAGATTGGATCTTGCTGGCGC	23	GGGTTCCCTAAGGGTTGGAcgctactactattagtagaattgatGGTTTTTAGTTTCATTTGGATAGTGGCCAC	74	CTCTCCATTCCCTACGAATGCTAGAATGActaatggtcaaactaaatctacTCTAGATTGGATCTTGCTGGCGC	74	GGGTTCCCTAAGGGTTGGAcgctactactattagtagaattgatGGTTTTTAGTTTCATTTGGATAGTGGCCACCTCTCCATTCCCTACGAATGCTAGAATGActaatggtcaaactaaatctacTCTAGATTGGATCTTGCTGGCGC	148
miR-210_2	chr11:569,809	GGGTTCCCTAAGGGTTGGA	19	cgctactactattagtagaattgatgccaccttttc	36	GGGAAGGTGCCCAGAGGATCA	31	73.4	CGGAGCCACTCGGTTCTATTGG	22	72.0	ttgcgaaatgtatctaatggtcaaactaaat	31	TCTAGATTGGATCTTGCTGGCGC	23	GGGTTCCCTAAGGGTTGGAcgctactactattagtagaattgatgccaccttttcGGGAAGGTGCCCAGAGGATCA	76	CGGAGCCACTCGGTTCTATTGGttgcgaaatgtatctaatggtcaaactaaatTCTAGATTGGATCTTGCTGGCGC	76	GGGTTCCCTAAGGGTTGGAcgctactactattagtagaattgatgccaccttttcGGGAAGGTGCCCAGAGGATCACGGAGCCACTCGGTTCTATTGGttgcgaaatgtatctaatggtcaaactaaatTCTAGATTGGATCTTGCTGGCGC	152
miR-182_2	chr7:129,415,089	GGGTTCCCTAAGGGTTGGA	19	cgctactactattagtagaattgatgccacctttt	35	CTTCTGGCCTTGCAGAGGAGAAGA	24	72.2	CCACACCAAGGTGTCTCCTATCTCC	25	72.5	aaatgtatctaatggtcaaactaaatctac	30	TCTAGATTGGATCTTGCTGGCGC	23	GGGTTCCCTAAGGGTTGGAcgctactactattagtagaattgatgccaccttttCTTCTGGCCTTGCAGAGGAGAAGA	78	CCACACCAAGGTGTCTCCTATCTCCaaatgtatctaatggtcaaactaaatctacTCTAGATTGGATCTTGCTGGCGC	78	GGGTTCCCTAAGGGTTGGAcgctactactattagtagaattgatgccaccttttCTTCTGGCCTTGCAGAGGAGAAGACCACACCAAGGTGTCTCCTATCTCCaaatgtatctaatggtcaaactaaatctacTCTAGATTGGATCTTGCTGGCGC	156
DROSHA_3	chr5:31,526,333	GGGTTCCCTAAGGGTTGGA	19	cgctactactattagtagaattgatgccaccttttcagc	39	CTCTCACCTCGCCCATGACTGT	22	71.8	GATCTCGGTGCCTGTGGTCATC	22	71.9	ttgcgaaatgtatctaatggtcaaactaaatctac	35	TCTAGATTGGATCTTGCTGGCGC	23	GGGTTCCCTAAGGGTTGGAcgctactactattagtagaattgatgccaccttttcagcCTCTCACCTCGCCCATGACTGT	80	GATCTCGGTGCCTGTGGTCATCttgcgaaatgtatctaatggtcaaactaaatctacTCTAGATTGGATCTTGCTGGCGC	80	GGGTTCCCTAAGGGTTGGAcgctactactattagtagaattgatgccaccttttcagcCTCTCACCTCGCCCATGACTGTGATCTCGGTGCCTGTGGTCATCttgcgaaatgtatctaatggtcaaactaaatctacTCTAGATTGGATCTTGCTGGCGC	160
miR-126_1	chr9:139,564,281	GGGTTCCCTAAGGGTTGGA	19	cgctactactattagtagaattgatgccaccttttcagctcg	42	CCGAGCAAAGCACCACCTTGC	21	73.7	CGCAGAGCACCCACTCCCTAG	21	73.0	catttgcgaaatgtatctaatggtcaaactaaatctac	38	TCTAGATTGGATCTTGCTGGCGC	23	GGGTTCCCTAAGGGTTGGAcgctactactattagtagaattgatgccaccttttcagctcgCCGAGCAAAGCACCACCTTGC	82	CGCAGAGCACCCACTCCCTAGcatttgcgaaatgtatctaatggtcaaactaaatctacTCTAGATTGGATCTTGCTGGCGC	82	GGGTTCCCTAAGGGTTGGAcgctactactattagtagaattgatgccaccttttcagctcgCCGAGCAAAGCACCACCTTGCCGCAGAGCACCCACTCCCTAGcatttgcgaaatgtatctaatggtcaaactaaatctacTCTAGATTGGATCTTGCTGGCGC	164
LC-miR_2 assay
probe ID	ligation position	5'PPS	length	5'SS	length	5'TSS	length	Tm (°C)	3'TSS	length	Tm (°C)	3'SS	length	3'PSS	length	5'HPS	5'HPL	3'HPS	3'HPL	TPS	TPL
ctrl_1	chr22:30,069,316	GGGTTCCCTAAGGGTTGGA	19	cgctac	6	GGCCCAGATCACCGAGGAGGA	21	75.6	GGCAAAACTTCTGGCCCAGAAG	22	71.0	ac	2	TCTAGATTGGATCTTGCTGGCGC	23	GGGTTCCCTAAGGGTTGGAcgctacGGCCCAGATCACCGAGGAGGA	46	GGCAAAACTTCTGGCCCAGAAGacTCTAGATTGGATCTTGCTGGCGC	47	GGGTTCCCTAAGGGTTGGAcgctacGGCCCAGATCACCGAGGAGGAGGCAAAACTTCTGGCCCAGAAGacTCTAGATTGGATCTTGCTGGCGC	93
DICER1_1	chr14:95,557,143	GGGTTCCCTAAGGGTTGGA	19	cgct	4	GGAAACACGCGTTACGACTTACTGC	25	71.4	AATTGCATACCCCCGACAGACAGG	24	72.0	c	1	TCTAGATTGGATCTTGCTGGCGC	23	GGGTTCCCTAAGGGTTGGAcgctGGAAACACGCGTTACGACTTACTGC	48	AATTGCATACCCCCGACAGACAGGcTCTAGATTGGATCTTGCTGGCGC	48	GGGTTCCCTAAGGGTTGGAcgctGGAAACACGCGTTACGACTTACTGCAATTGCATACCCCCGACAGACAGGcTCTAGATTGGATCTTGCTGGCGC	96
miR-200b_1	chr1:1,102,025	GGGTTCCCTAAGGGTTGGA	19	cgctactac	9	CGTTCTGTCTCGAGAGCCTCGC	22	73.4	AGACACCGGGCCTTTGAGAAGAG	23	71.2	tac	3	TCTAGATTGGATCTTGCTGGCGC	23	GGGTTCCCTAAGGGTTGGAcgctactacCGTTCTGTCTCGAGAGCCTCGC	50	AGACACCGGGCCTTTGAGAAGAGtacTCTAGATTGGATCTTGCTGGCGC	49	GGGTTCCCTAAGGGTTGGAcgctactacCGTTCTGTCTCGAGAGCCTCGCAGACACCGGGCCTTTGAGAAGAGtacTCTAGATTGGATCTTGCTGGCGC	99
miR-143_1	chr5:148,808,365	GGGTTCCCTAAGGGTTGGA	19	cgctact	7	CAGGCCACAGACAGGAAACACAGTT	25	72.6	GTGAGGAATTACAACAGCCTCCCG	24	71.9	ctac	4	TCTAGATTGGATCTTGCTGGCGC	23	GGGTTCCCTAAGGGTTGGAcgctactCAGGCCACAGACAGGAAACACAGTT	51	GTGAGGAATTACAACAGCCTCCCGctacTCTAGATTGGATCTTGCTGGCGC	51	GGGTTCCCTAAGGGTTGGAcgctactCAGGCCACAGACAGGAAACACAGTTGTGAGGAATTACAACAGCCTCCCGctacTCTAGATTGGATCTTGCTGGCGC	102
miR-17_1	chr13:92,002,604	GGGTTCCCTAAGGGTTGGA	19	cgctactactat	12	GGAGAGGCCAGCCATTGGAAGA	22	73.5	GCCACCACTTCCAGTGCTAGTTG	23	71.1	atctac	6	TCTAGATTGGATCTTGCTGGCGC	23	GGGTTCCCTAAGGGTTGGAcgctactactatGGAGAGGCCAGCCATTGGAAGA	53	GCCACCACTTCCAGTGCTAGTTGatctacTCTAGATTGGATCTTGCTGGCGC	52	GGGTTCCCTAAGGGTTGGAcgctactactatGGAGAGGCCAGCCATTGGAAGAGCCACCACTTCCAGTGCTAGTTGatctacTCTAGATTGGATCTTGCTGGCGC	105
miR-31_1	chr9:21,510,188	GGGTTCCCTAAGGGTTGGA	19	cgctactactattag	15	AGGATGGCGCTTGGCAAGCAATG	23	74.2	TTCATTTCCACACATGGAACCCAGC	25	71.9	atctac	6	TCTAGATTGGATCTTGCTGGCGC	23	GGGTTCCCTAAGGGTTGGAcgctactactattagAGGATGGCGCTTGGCAAGCAATG	57	TTCATTTCCACACATGGAACCCAGCatctacTCTAGATTGGATCTTGCTGGCGC	54	GGGTTCCCTAAGGGTTGGAcgctactactattagAGGATGGCGCTTGGCAAGCAATGTTCATTTCCACACATGGAACCCAGCatctacTCTAGATTGGATCTTGCTGGCGC	108
ctrl_2	chr1:156,105,841	GGGTTCCCTAAGGGTTGGA	19	cgctactactat	12	CAGCTGGACGAGTACCAGGAGCTT	24	72.8	CTGGACATCAAGCTGGCCCTG	21	72.7	aactaaatctac	12	TCTAGATTGGATCTTGCTGGCGC	23	GGGTTCCCTAAGGGTTGGAcgctactactatCAGCTGGACGAGTACCAGGAGCTT	55	CTGGACATCAAGCTGGCCCTGaactaaatctacTCTAGATTGGATCTTGCTGGCGC	56	GGGTTCCCTAAGGGTTGGAcgctactactatCAGCTGGACGAGTACCAGGAGCTTCTGGACATCAAGCTGGCCCTGaactaaatctacTCTAGATTGGATCTTGCTGGCGC	111
miR-451a_1	chr17:27,188,349	GGGTTCCCTAAGGGTTGGA	19	cgctactactatt	13	GAGCTGGAGTCTCCCTTCCAGTAGT	25	71.4	CTGCTTCAGGGTCCTGAGTTCTCTT	25	71.1	taaatctac	9	TCTAGATTGGATCTTGCTGGCGC	23	GGGTTCCCTAAGGGTTGGAcgctactactattGAGCTGGAGTCTCCCTTCCAGTAGT	57	CTGCTTCAGGGTCCTGAGTTCTCTTtaaatctacTCTAGATTGGATCTTGCTGGCGC	57	GGGTTCCCTAAGGGTTGGAcgctactactattGAGCTGGAGTCTCCCTTCCAGTAGTCTGCTTCAGGGTCCTGAGTTCTCTTtaaatctacTCTAGATTGGATCTTGCTGGCGC	114
miR-205_1	chr1:209,605,273	GGGTTCCCTAAGGGTTGGA	19	cgctactactattagtag	18	CAGACCCACCTCCCCAACTCAG	22	74.1	CACTGTCTGTCTGTGCAGCAGGT	23	71.1	aactaaatctac	12	TCTAGATTGGATCTTGCTGGCGC	23	GGGTTCCCTAAGGGTTGGAcgctactactattagtagCAGACCCACCTCCCCAACTCAG	59	CACTGTCTGTCTGTGCAGCAGGTaactaaatctacTCTAGATTGGATCTTGCTGGCGC	58	GGGTTCCCTAAGGGTTGGAcgctactactattagtagCAGACCCACCTCCCCAACTCAGCACTGTCTGTCTGTGCAGCAGGTaactaaatctacTCTAGATTGGATCTTGCTGGCGC	117
DICER1_2	chr14:95,577,684	GGGTTCCCTAAGGGTTGGA	19	cgctactactattagtag	18	GGTAGCACTGCCTTCGTTTCGTG	23	71.5	GAACCTGGTCTTCCTGGAACACTG	24	71.5	aaactaaatctac	13	TCTAGATTGGATCTTGCTGGCGC	23	GGGTTCCCTAAGGGTTGGAcgctactactattagtagGGTAGCACTGCCTTCGTTTCGTG	60	GAACCTGGTCTTCCTGGAACACTGaaactaaatctacTCTAGATTGGATCTTGCTGGCGC	60	GGGTTCCCTAAGGGTTGGAcgctactactattagtagGGTAGCACTGCCTTCGTTTCGTGGAACCTGGTCTTCCTGGAACACTGaaactaaatctacTCTAGATTGGATCTTGCTGGCGC	120
ctrl_5	chr2:109,545,837	GGGTTCCCTAAGGGTTGGA	19	cgctactactattagtagaat	21	AGTCCTGTGGCTACGGCACCAA	22	72.8	AGACGAGGACTACGGCTGCGTC	22	71.8	ggtcaaactaaatctac	17	TCTAGATTGGATCTTGCTGGCGC	23	GGGTTCCCTAAGGGTTGGAcgctactactattagtagaatAGTCCTGTGGCTACGGCACCAA	62	AGACGAGGACTACGGCTGCGTCggtcaaactaaatctacTCTAGATTGGATCTTGCTGGCGC	62	GGGTTCCCTAAGGGTTGGAcgctactactattagtagaatAGTCCTGTGGCTACGGCACCAAAGACGAGGACTACGGCTGCGTCggtcaaactaaatctacTCTAGATTGGATCTTGCTGGCGC	124
miR-486_2	chr8:41,517,622	GGGTTCCCTAAGGGTTGGA	19	cgctactactattagtagaa	20	CAGGACCCAACAGCAGCTACTCAGA	25	73.3	GTCTTCTAAACCAGCAGCCTAGTGGG	26	72.0	tcaaactaaatctac	15	TCTAGATTGGATCTTGCTGGCGC	23	GGGTTCCCTAAGGGTTGGAcgctactactattagtagaaCAGGACCCAACAGCAGCTACTCAGA	64	GTCTTCTAAACCAGCAGCCTAGTGGGtcaaactaaatctacTCTAGATTGGATCTTGCTGGCGC	64	GGGTTCCCTAAGGGTTGGAcgctactactattagtagaaCAGGACCCAACAGCAGCTACTCAGAGTCTTCTAAACCAGCAGCCTAGTGGGtcaaactaaatctacTCTAGATTGGATCTTGCTGGCGC	128
miR-200b_2	chr1:1,104,685	GGGTTCCCTAAGGGTTGGA	19	cgctactactattagtagaattgatg	26	CTGTAGTCCCCGGGCAGATGC	21	74.0	TGTGGACCCCGTGCTATCAGC	21	71.5	ctaatggtcaaactaaatctac	22	TCTAGATTGGATCTTGCTGGCGC	23	GGGTTCCCTAAGGGTTGGAcgctactactattagtagaattgatgCTGTAGTCCCCGGGCAGATGC	66	TGTGGACCCCGTGCTATCAGCctaatggtcaaactaaatctacTCTAGATTGGATCTTGCTGGCGC	66	GGGTTCCCTAAGGGTTGGAcgctactactattagtagaattgatgCTGTAGTCCCCGGGCAGATGCTGTGGACCCCGTGCTATCAGCctaatggtcaaactaaatctacTCTAGATTGGATCTTGCTGGCGC	132
miR-143_2	chr5:148,810,997	GGGTTCCCTAAGGGTTGGA	19	cgctactactattagtagaattgatg	26	CTCTCCATTGTTGCACCACCAGC	23	72.9	AATGCCCCCATCACTTCCTCTCATT	25	71.0	ctaatggtcaaactaaatct	20	TCTAGATTGGATCTTGCTGGCGC	23	GGGTTCCCTAAGGGTTGGAcgctactactattagtagaattgatgCTCTCCATTGTTGCACCACCAGC	68	AATGCCCCCATCACTTCCTCTCATTctaatggtcaaactaaatctTCTAGATTGGATCTTGCTGGCGC	68	GGGTTCCCTAAGGGTTGGAcgctactactattagtagaattgatgCTCTCCATTGTTGCACCACCAGCAATGCCCCCATCACTTCCTCTCATTctaatggtcaaactaaatctTCTAGATTGGATCTTGCTGGCGC	136
miR-17_2	chr13:92,003,414	GGGTTCCCTAAGGGTTGGA	19	cgctactactattagtagaattgatgc	27	AGCTGTAGAACTCCAGCTTCGGCC	24	72.1	TGTCGCCCAATCAAACTGTCCTGTT	25	71.8	ctaatggtcaaactaaatctac	22	TCTAGATTGGATCTTGCTGGCGC	23	GGGTTCCCTAAGGGTTGGAcgctactactattagtagaattgatgcAGCTGTAGAACTCCAGCTTCGGCC	70	TGTCGCCCAATCAAACTGTCCTGTTctaatggtcaaactaaatctacTCTAGATTGGATCTTGCTGGCGC	70	GGGTTCCCTAAGGGTTGGAcgctactactattagtagaattgatgcAGCTGTAGAACTCCAGCTTCGGCCTGTCGCCCAATCAAACTGTCCTGTTctaatggtcaaactaaatctacTCTAGATTGGATCTTGCTGGCGC	140
ctrl_3	chr17:3,397,683	GGGTTCCCTAAGGGTTGGA	19	cgctactactattagtagaattgatg	26	TCCCTGCGCCATTGAGGTCTATAAAAT	27	70.6	TATAGAGAAAGTTGATTACCCCCGGGATG	29	70.9	aatggtcaaactaaatctac	20	TCTAGATTGGATCTTGCTGGCGC	23	GGGTTCCCTAAGGGTTGGAcgctactactattagtagaattgatgTCCCTGCGCCATTGAGGTCTATAAAAT	72	TATAGAGAAAGTTGATTACCCCCGGGATGaatggtcaaactaaatctacTCTAGATTGGATCTTGCTGGCGC	72	GGGTTCCCTAAGGGTTGGAcgctactactattagtagaattgatgTCCCTGCGCCATTGAGGTCTATAAAATTATAGAGAAAGTTGATTACCCCCGGGATGaatggtcaaactaaatctacTCTAGATTGGATCTTGCTGGCGC	144
miR-31_2	chr9:21,512,347	GGGTTCCCTAAGGGTTGGA	19	cgctactactattagtagaattgatg	26	CCTTAGAGTGTCCGCTTTTGAAGATGTAG	29	70.6	TTAGGCACAGGAGGTTTGTGGGTAGTTC	28	72.6	tctaatggtcaaactaaatctac	23	TCTAGATTGGATCTTGCTGGCGC	23	GGGTTCCCTAAGGGTTGGAcgctactactattagtagaattgatgCCTTAGAGTGTCCGCTTTTGAAGATGTAG	74	TTAGGCACAGGAGGTTTGTGGGTAGTTCtctaatggtcaaactaaatctacTCTAGATTGGATCTTGCTGGCGC	74	GGGTTCCCTAAGGGTTGGAcgctactactattagtagaattgatgCCTTAGAGTGTCCGCTTTTGAAGATGTAGTTAGGCACAGGAGGTTTGTGGGTAGTTCtctaatggtcaaactaaatctacTCTAGATTGGATCTTGCTGGCGC	148
miR-451a_2	chr17:27,188,489	GGGTTCCCTAAGGGTTGGA	19	cgctactactattagtagaattgatgccacct	32	GGCAGTCAGTAGGTTGTGACAGGCT	25	72.8	GAGCAGAGAGCTTCTTGGGCTTGC	24	73.7	aatgtatctaatggtcaaactaaatctac	29	TCTAGATTGGATCTTGCTGGCGC	23	GGGTTCCCTAAGGGTTGGAcgctactactattagtagaattgatgccacctGGCAGTCAGTAGGTTGTGACAGGCT	76	GAGCAGAGAGCTTCTTGGGCTTGCaatgtatctaatggtcaaactaaatctacTCTAGATTGGATCTTGCTGGCGC	76	GGGTTCCCTAAGGGTTGGAcgctactactattagtagaattgatgccacctGGCAGTCAGTAGGTTGTGACAGGCTGAGCAGAGAGCTTCTTGGGCTTGCaatgtatctaatggtcaaactaaatctacTCTAGATTGGATCTTGCTGGCGC	152
miR-205_2	chr1:209,606,077	GGGTTCCCTAAGGGTTGGA	19	cgctactactattagtagaattgatgccaccttttca	37	GCAAGGAACCCTGCTGCCCTTA	22	73.2	GACTCCCCACAGAGCAAGCAGA	22	72.0	gcgaaatgtatctaatggtcaaactaaatctac	33	TCTAGATTGGATCTTGCTGGCGC	23	GGGTTCCCTAAGGGTTGGAcgctactactattagtagaattgatgccaccttttcaGCAAGGAACCCTGCTGCCCTTA	78	GACTCCCCACAGAGCAAGCAGAgcgaaatgtatctaatggtcaaactaaatctacTCTAGATTGGATCTTGCTGGCGC	78	GGGTTCCCTAAGGGTTGGAcgctactactattagtagaattgatgccaccttttcaGCAAGGAACCCTGCTGCCCTTAGACTCCCCACAGAGCAAGCAGAgcgaaatgtatctaatggtcaaactaaatctacTCTAGATTGGATCTTGCTGGCGC	156
DICER1_3	chr14:95,607,817	GGGTTCCCTAAGGGTTGGA	19	cgctactactattagtagaattgatgccaccttttc	36	GACATCAGACTTGGTTTGCGCTCAG	25	72.5	GTCTGAGCCTTCTGCAATGCCTC	23	71.8	tgcgaaatgtatctaatggtcaaactaaatctac	34	TCTAGATTGGATCTTGCTGGCGC	23	GGGTTCCCTAAGGGTTGGAcgctactactattagtagaattgatgccaccttttcGACATCAGACTTGGTTTGCGCTCAG	80	GTCTGAGCCTTCTGCAATGCCTCtgcgaaatgtatctaatggtcaaactaaatctacTCTAGATTGGATCTTGCTGGCGC	80	GGGTTCCCTAAGGGTTGGAcgctactactattagtagaattgatgccaccttttcGACATCAGACTTGGTTTGCGCTCAGGTCTGAGCCTTCTGCAATGCCTCtgcgaaatgtatctaatggtcaaactaaatctacTCTAGATTGGATCTTGCTGGCGC	160
miR-486_1	chr8:41,518,110	GGGTTCCCTAAGGGTTGGA	19	cgctactactattagtagaattgatgccaccttttcagct	40	GAGATGGTCGCACAGCGTCTTCA	23	73.2	TGTCCCTTCCTCATGGCACGG	21	73.0	catttgcgaaatgtatctaatggtcaaactaaatctac	38	TCTAGATTGGATCTTGCTGGCGC	23	GGGTTCCCTAAGGGTTGGAcgctactactattagtagaattgatgccaccttttcagctGAGATGGTCGCACAGCGTCTTCA	82	TGTCCCTTCCTCATGGCACGGcatttgcgaaatgtatctaatggtcaaactaaatctacTCTAGATTGGATCTTGCTGGCGC	82	GGGTTCCCTAAGGGTTGGAcgctactactattagtagaattgatgccaccttttcagctGAGATGGTCGCACAGCGTCTTCATGTCCCTTCCTCATGGCACGGcatttgcgaaatgtatctaatggtcaaactaaatctacTCTAGATTGGATCTTGCTGGCGC	164
LC-5p assay
probe ID	ligation position	5'PPS	length	5'SS	length	5'TSS	length	Tm (°C)	3'TSS	length	Tm (°C)	3'SS	length	3'PSS	length	5'HPS	5'HPL	3'HPS	3'HPL	TPS	TPL
ctrl_1	chr22:30,069,316	GGGTTCCCTAAGGGTTGGA	19	cgctac	6	GGCCCAGATCACCGAGGAGGA	21	75.6	GGCAAAACTTCTGGCCCAGAAG	22	71.0	ac	2	TCTAGATTGGATCTTGCTGGCGC	23	GGGTTCCCTAAGGGTTGGAcgctacGGCCCAGATCACCGAGGAGGA	46	GGCAAAACTTCTGGCCCAGAAGacTCTAGATTGGATCTTGCTGGCGC	47	GGGTTCCCTAAGGGTTGGAcgctacGGCCCAGATCACCGAGGAGGAGGCAAAACTTCTGGCCCAGAAGacTCTAGATTGGATCTTGCTGGCGC	93
DROSHA_1	chr5:31,410,887	GGGTTCCCTAAGGGTTGGA	19	cgctacta	8	GCCAAGGTCTTGGTGCGAAGC	21	73.2	GCCACAGGCCTCTTGGTCTTG	21	72.3	ctac	4	TCTAGATTGGATCTTGCTGGCGC	23	GGGTTCCCTAAGGGTTGGAcgctactaGCCAAGGTCTTGGTGCGAAGC	48	GCCACAGGCCTCTTGGTCTTGctacTCTAGATTGGATCTTGCTGGCGC	48	GGGTTCCCTAAGGGTTGGAcgctactaGCCAAGGTCTTGGTGCGAAGCGCCACAGGCCTCTTGGTCTTGctacTCTAGATTGGATCTTGCTGGCGC	96
5p_1.2M	chr5:1,244,805	GGGTTCCCTAAGGGTTGGA	19	cgctac	6	CTGCTGACCATCTTTGTGGCTTACA	25	70.6	TCATCCTCCTGTTCTGGAAGCCAC	24	71.6	ac	2	TCTAGATTGGATCTTGCTGGCGC	23	GGGTTCCCTAAGGGTTGGAcgctacCTGCTGACCATCTTTGTGGCTTACA	50	TCATCCTCCTGTTCTGGAAGCCACacTCTAGATTGGATCTTGCTGGCGC	49	GGGTTCCCTAAGGGTTGGAcgctacCTGCTGACCATCTTTGTGGCTTACATCATCCTCCTGTTCTGGAAGCCACacTCTAGATTGGATCTTGCTGGCGC	99
DROSHA_4	chr5:31,431,731	GGGTTCCCTAAGGGTTGGA	19	cgctacta	8	CATTGCATGTCGAAGGTCCGATTC	24	71.9	TCTACAAAGGTCAGGCCCGTGAG	23	70.9	tctac	5	TCTAGATTGGATCTTGCTGGCGC	23	GGGTTCCCTAAGGGTTGGAcgctactaCATTGCATGTCGAAGGTCCGATTC	51	TCTACAAAGGTCAGGCCCGTGAGtctacTCTAGATTGGATCTTGCTGGCGC	51	GGGTTCCCTAAGGGTTGGAcgctactaCATTGCATGTCGAAGGTCCGATTCTCTACAAAGGTCAGGCCCGTGAGtctacTCTAGATTGGATCTTGCTGGCGC	102
5p_10.2M	chr5:10,236,639	GGGTTCCCTAAGGGTTGGA	19	cgctactact	10	TGGCAGATCCATGCACACCTTCTC	24	72.5	GCCAAGCGCGGTATCTGGAATAC	23	71.9	atctac	6	TCTAGATTGGATCTTGCTGGCGC	23	GGGTTCCCTAAGGGTTGGAcgctactactTGGCAGATCCATGCACACCTTCTC	53	GCCAAGCGCGGTATCTGGAATACatctacTCTAGATTGGATCTTGCTGGCGC	52	GGGTTCCCTAAGGGTTGGAcgctactactTGGCAGATCCATGCACACCTTCTCGCCAAGCGCGGTATCTGGAATACatctacTCTAGATTGGATCTTGCTGGCGC	105
5p_45.4M	chr5:45,396,650	GGGTTCCCTAAGGGTTGGA	19	cgctactactat	12	GACTGGATTAAAGCGGTGGCATG	23	70.8	GCCGACAAACATGGCATAGCAG	22	70.8	taaatctac	9	TCTAGATTGGATCTTGCTGGCGC	23	GGGTTCCCTAAGGGTTGGAcgctactactatGACTGGATTAAAGCGGTGGCATG	54	GCCGACAAACATGGCATAGCAGtaaatctacTCTAGATTGGATCTTGCTGGCGC	54	GGGTTCCCTAAGGGTTGGAcgctactactatGACTGGATTAAAGCGGTGGCATGGCCGACAAACATGGCATAGCAGtaaatctacTCTAGATTGGATCTTGCTGGCGC	108
ctrl_2	chr1:156,105,841	GGGTTCCCTAAGGGTTGGA	19	cgctactactat	12	CAGCTGGACGAGTACCAGGAGCTT	24	72.8	CTGGACATCAAGCTGGCCCTG	21	72.7	aactaaatctac	12	TCTAGATTGGATCTTGCTGGCGC	23	GGGTTCCCTAAGGGTTGGAcgctactactatCAGCTGGACGAGTACCAGGAGCTT	55	CTGGACATCAAGCTGGCCCTGaactaaatctacTCTAGATTGGATCTTGCTGGCGC	56	GGGTTCCCTAAGGGTTGGAcgctactactatCAGCTGGACGAGTACCAGGAGCTTCTGGACATCAAGCTGGCCCTGaactaaatctacTCTAGATTGGATCTTGCTGGCGC	111
5p_19.7M	chr5:19,721,515	GGGTTCCCTAAGGGTTGGA	19	cgctactactatta	14	GGAGAATGCTGTAAACCACCCGAG	24	71.9	CGCTGTTTCCATAGGTAGGGTCATC	25	70.9	taaatctac	9	TCTAGATTGGATCTTGCTGGCGC	23	GGGTTCCCTAAGGGTTGGAcgctactactattaGGAGAATGCTGTAAACCACCCGAG	57	CGCTGTTTCCATAGGTAGGGTCATCtaaatctacTCTAGATTGGATCTTGCTGGCGC	57	GGGTTCCCTAAGGGTTGGAcgctactactattaGGAGAATGCTGTAAACCACCCGAGCGCTGTTTCCATAGGTAGGGTCATCtaaatctacTCTAGATTGGATCTTGCTGGCGC	114
GOLPH3_5'	chr5:32,010,496	GGGTTCCCTAAGGGTTGGA	19	cgctactactattagta	17	GAGCTTGCCAGATCTGACCAGCT	23	71.6	CGGTAGAAGATGTGTCCTCCTGG	23	70.4	aactaaatctac	12	TCTAGATTGGATCTTGCTGGCGC	23	GGGTTCCCTAAGGGTTGGAcgctactactattagtaGAGCTTGCCAGATCTGACCAGCT	59	CGGTAGAAGATGTGTCCTCCTGGaactaaatctacTCTAGATTGGATCTTGCTGGCGC	58	GGGTTCCCTAAGGGTTGGAcgctactactattagtaGAGCTTGCCAGATCTGACCAGCTCGGTAGAAGATGTGTCCTCCTGGaactaaatctacTCTAGATTGGATCTTGCTGGCGC	117
DROSHA_2	chr5:31,472,248	GGGTTCCCTAAGGGTTGGA	19	cgctactactattagtag	18	CCAGCTCCTCCCACTGAAGCATA	23	71.9	TTGGCAATCTCCTCCTCAGGCA	22	71.0	tcaaactaaatctac	15	TCTAGATTGGATCTTGCTGGCGC	23	GGGTTCCCTAAGGGTTGGAcgctactactattagtagCCAGCTCCTCCCACTGAAGCATA	60	TTGGCAATCTCCTCCTCAGGCAtcaaactaaatctacTCTAGATTGGATCTTGCTGGCGC	60	GGGTTCCCTAAGGGTTGGAcgctactactattagtagCCAGCTCCTCCCACTGAAGCATATTGGCAATCTCCTCCTCAGGCAtcaaactaaatctacTCTAGATTGGATCTTGCTGGCGC	120
ctrl_5	chr2:109,545,837	GGGTTCCCTAAGGGTTGGA	19	cgctactactattagtagaat	21	AGTCCTGTGGCTACGGCACCAA	22	72.8	AGACGAGGACTACGGCTGCGTC	22	71.8	ggtcaaactaaatctac	17	TCTAGATTGGATCTTGCTGGCGC	23	GGGTTCCCTAAGGGTTGGAcgctactactattagtagaatAGTCCTGTGGCTACGGCACCAA	62	AGACGAGGACTACGGCTGCGTCggtcaaactaaatctacTCTAGATTGGATCTTGCTGGCGC	62	GGGTTCCCTAAGGGTTGGAcgctactactattagtagaatAGTCCTGTGGCTACGGCACCAAAGACGAGGACTACGGCTGCGTCggtcaaactaaatctacTCTAGATTGGATCTTGCTGGCGC	124
5p_26.9M	chr5:26,903,788	GGGTTCCCTAAGGGTTGGA	19	cgctactactattagtagaa	20	CCCTTCCTGTGTATCCTTGTCAGTG	25	70.9	ATGACATCGAACATGTCTGCACCATC	26	70.5	tcaaactaaatctac	15	TCTAGATTGGATCTTGCTGGCGC	23	GGGTTCCCTAAGGGTTGGAcgctactactattagtagaaCCCTTCCTGTGTATCCTTGTCAGTG	64	ATGACATCGAACATGTCTGCACCATCtcaaactaaatctacTCTAGATTGGATCTTGCTGGCGC	64	GGGTTCCCTAAGGGTTGGAcgctactactattagtagaaCCCTTCCTGTGTATCCTTGTCAGTGATGACATCGAACATGTCTGCACCATCtcaaactaaatctacTCTAGATTGGATCTTGCTGGCGC	128
DROSHA_5	chr5:31,504,712	GGGTTCCCTAAGGGTTGGA	19	cgctactactattagtagaattga	24	ATTCCTGTGCGTCTTGCCTTTGC	23	70.9	GCTGCATTTGCAGAGTGGTCCAT	23	71.5	aatggtcaaactaaatctac	20	TCTAGATTGGATCTTGCTGGCGC	23	GGGTTCCCTAAGGGTTGGAcgctactactattagtagaattgaATTCCTGTGCGTCTTGCCTTTGC	66	GCTGCATTTGCAGAGTGGTCCATaatggtcaaactaaatctacTCTAGATTGGATCTTGCTGGCGC	66	GGGTTCCCTAAGGGTTGGAcgctactactattagtagaattgaATTCCTGTGCGTCTTGCCTTTGCGCTGCATTTGCAGAGTGGTCCATaatggtcaaactaaatctacTCTAGATTGGATCTTGCTGGCGC	132
GOLPH3_e1	chr5:32,173,966	GGGTTCCCTAAGGGTTGGA	19	cgctactactattagtagaattgatgcc	28	TTCCTCCATCAGGGTCAGCCG	21	72.4	CGTTTCCTTGGAGTCGCCCTT	21	71.4	atctaatggtcaaactaaatctac	24	TCTAGATTGGATCTTGCTGGCGC	23	GGGTTCCCTAAGGGTTGGAcgctactactattagtagaattgatgccTTCCTCCATCAGGGTCAGCCG	68	CGTTTCCTTGGAGTCGCCCTTatctaatggtcaaactaaatctacTCTAGATTGGATCTTGCTGGCGC	68	GGGTTCCCTAAGGGTTGGAcgctactactattagtagaattgatgccTTCCTCCATCAGGGTCAGCCGCGTTTCCTTGGAGTCGCCCTTatctaatggtcaaactaaatctacTCTAGATTGGATCTTGCTGGCGC	136
5p_35.6M	chr5:35,659,144	GGGTTCCCTAAGGGTTGGA	19	cgctactactattagtagaattgatgcc	28	AGGCTTATCGGGAGGAACAGCTG	23	70.6	ATTAACCGGCTGATGCGGCAGTC	23	72.4	atctaatggtcaaactaaatctac	24	TCTAGATTGGATCTTGCTGGCGC	23	GGGTTCCCTAAGGGTTGGAcgctactactattagtagaattgatgccAGGCTTATCGGGAGGAACAGCTG	70	ATTAACCGGCTGATGCGGCAGTCatctaatggtcaaactaaatctacTCTAGATTGGATCTTGCTGGCGC	70	GGGTTCCCTAAGGGTTGGAcgctactactattagtagaattgatgccAGGCTTATCGGGAGGAACAGCTGATTAACCGGCTGATGCGGCAGTCatctaatggtcaaactaaatctacTCTAGATTGGATCTTGCTGGCGC	140
ctrl_3	chr17:3,397,683	GGGTTCCCTAAGGGTTGGA	19	cgctactactattagtagaattgatg	26	TCCCTGCGCCATTGAGGTCTATAAAAT	27	70.6	TATAGAGAAAGTTGATTACCCCCGGGATG	29	70.9	aatggtcaaactaaatctac	20	TCTAGATTGGATCTTGCTGGCGC	23	GGGTTCCCTAAGGGTTGGAcgctactactattagtagaattgatgTCCCTGCGCCATTGAGGTCTATAAAAT	72	TATAGAGAAAGTTGATTACCCCCGGGATGaatggtcaaactaaatctacTCTAGATTGGATCTTGCTGGCGC	72	GGGTTCCCTAAGGGTTGGAcgctactactattagtagaattgatgTCCCTGCGCCATTGAGGTCTATAAAATTATAGAGAAAGTTGATTACCCCCGGGATGaatggtcaaactaaatctacTCTAGATTGGATCTTGCTGGCGC	144
GOLPH3_3'	chr5:32,239,139	GGGTTCCCTAAGGGTTGGA	19	cgctactactattagtagaattgatgccaccttt	34	GTTCTGGCGGAGATGGTTGCA	21	71.9	GCGATCCAAGAAACAGTGGCC	21	70.9	aaatgtatctaatggtcaaactaaatctac	30	TCTAGATTGGATCTTGCTGGCGC	23	GGGTTCCCTAAGGGTTGGAcgctactactattagtagaattgatgccacctttGTTCTGGCGGAGATGGTTGCA	74	GCGATCCAAGAAACAGTGGCCaaatgtatctaatggtcaaactaaatctacTCTAGATTGGATCTTGCTGGCGC	74	GGGTTCCCTAAGGGTTGGAcgctactactattagtagaattgatgccacctttGTTCTGGCGGAGATGGTTGCAGCGATCCAAGAAACAGTGGCCaaatgtatctaatggtcaaactaaatctacTCTAGATTGGATCTTGCTGGCGC	148
DROSHA_3	chr5:31,526,333	GGGTTCCCTAAGGGTTGGA	19	cgctactactattagtagaattgatgccaccttttcagc	39	CTCTCACCTCGCCCATGACTGT	22	71.8	GATCTCGGTGCCTGTGGTCATC	22	71.9	ttgcgaaatgtatctaatggtcaaactaaatctac	35	TCTAGATTGGATCTTGCTGGCGC	23	GGGTTCCCTAAGGGTTGGAcgctactactattagtagaattgatgccaccttttcagcCTCTCACCTCGCCCATGACTGT	80	GATCTCGGTGCCTGTGGTCATCttgcgaaatgtatctaatggtcaaactaaatctacTCTAGATTGGATCTTGCTGGCGC	80	GGGTTCCCTAAGGGTTGGAcgctactactattagtagaattgatgccaccttttcagcCTCTCACCTCGCCCATGACTGTGATCTCGGTGCCTGTGGTCATCttgcgaaatgtatctaatggtcaaactaaatctacTCTAGATTGGATCTTGCTGGCGC	160
Legend:
5'PSS, 3'PSS - 5' and 3' primer-specific sequence, respectively											SALSA PCR Forward primer (Labeled): *GGGTTCCCTAAGGGTTGGA
5'SS, 3'SS - 5' and 3' stuffer sequence, respectively											SALSA PCR Reverse primer (Unlabeled): GTGCCAGCAAGATCCAATCTAGA
5'TSS, 3'TSS - 5' and 3' target-specific sequence, respectively
Tm - melting temperature											Sequence used for generation of all 5' and 3' stuffer sequences: AC# V00604, Phage M13 genome, position 3-99
5'HPL, 3'HPL - 5' and 3' half-probe sequence											5'-cgctactactattagtagaattgatgccaccttttcagctcgcgccccaaatgaaaatatagctaaacaggttattgaccatttgcgaaatgtatctaatggtcaaactaaatctac-3'
5'HPL, 3'HPL - 5' and 3' half-probe length
TPS, TPL - total probe sequence and length
