# Supplementary material for: High copy number variation of cancer-related microRNA genes and frequent amplification of DICER1 and DROSHA in lung cancer
Source: Oncotarget. 2015 Jun 22;6(27):23399–416. doi: 10.18632/oncotarget.4351 (PMC4695126; doi:10.18632/oncotarget.4351)
Supplement: Supplementary file 3 [file oncotarget-06-23399-s003.xls]

## Sheet: SuppTable_S2
Supplementary Table S2. Relative copy number values of the analyzed regions
SAMPLE NUMBER	tumor stage	remission (R) progression (P) metastasis (M)	sex	age at diagno-sis	sample type	PTC		relative copy number values of all regions
								miR-126	miR-200b	miR-182	miR-451a	miR-210	miR-31	miR-486	miR-143	miR-155	miR-17	miR-205	DICER1	miR-21	miR-30a	miR-30d	DROSHA	MET	EGFR	EGFR mutation
1	IIB	P	M	68	FFPE			1.16	1.55	1.60	2.15	1.64	2.59	2.22	2.54	2.93	2.73	3.62	3.17	2.76	3.27	2.70	2.59	2.41	2.20
2	IV	R	M	58	FFPE			0.89	excluded	1.60	2.00	1.70	2.00	excluded	2.40	2.38	2.27	3.03	2.82	2.72	3.30	2.52	3.95	2.57	1.68
3	IA	R	W	69	FFPE			1.06	1.74	1.52	2.25	1.64	2.10	2.45	2.77	2.48	2.32	3.04	2.86	2.73	2.52	2.97	2.40	2.12	2.43
4	IIA	P	M	70	FFPE			1.42	1.49	1.66	2.54	1.69	2.44	2.66	2.61	2.71	2.33	3.34	3.06	3.76	3.50	3.32	3.43	2.92	2.56
5	IV	P	M	63	FFPE			1.53	1.98	1.56	2.30	1.55	2.08	2.35	2.51	2.36	2.25	2.57	2.49	2.67	2.95	2.60	2.45	2.53	2.50
6	IIIA	P	M	66	FFPE			1.18	1.98	1.69	2.10	1.99	1.47	3.32	2.13	1.55	1.81	2.71	2.38	2.08	2.11	3.65	3.08	2.61	2.51
7	IIB	M	M	67	FFPE			1.24	1.88	1.70	2.67	1.71	2.51	2.22	2.54	2.49	2.48	3.14	2.80	2.69	3.10	2.71	2.96	2.63	2.33
9	IB	R	W	74	FFPE			1.63	2.36	1.37	2.83	1.80	excluded	2.16	3.34	2.70	2.52	3.54	2.51	3.50	3.74	2.77	3.71	2.26	3.22	+
10	IA	R	M	58	FFPE			1.79	1.72	2.39	2.46	2.02	2.31	2.94	2.91	2.53	2.81	2.98	3.01	2.81	2.92	2.92	2.73	2.79	2.83
11	IV	P	M	40	FFPE			1.56	1.62	1.78	2.80	2.11	3.63	2.60	3.08	3.42	3.80	3.30	3.89	3.99	3.78	3.08	3.13	3.06	2.47
12		R	W	76	FFPE			1.41	1.44	1.78	2.47	1.95	3.11	2.40	3.10	3.47	3.92	3.69	4.14	3.55	4.13	3.25	3.16	2.99	2.40
13	IIIB	P	M	65	FFPE			1.51	1.76	excluded	1.94	1.87	1.88	1.87	2.16	2.32	2.55	2.26	2.30	2.73	2.89	1.80	2.43	2.20	2.14
14			M	53	FFPE			1.66	2.04	1.85	2.07	1.97	2.37	2.23	2.31	2.18	2.53	2.51	2.48	2.53	2.72	2.09	2.28	2.28	2.15
15			M	78	FFPE			excluded	1.66	1.62	2.23	2.05	2.93	2.16	2.78	3.67	3.29	2.89	3.36	4.70	3.98	2.93	2.80	2.70	2.12
16	IIB	R	M	76	FFPE			1.73	excluded	1.37	2.45	2.08	4.08	3.29	4.6	3.21	5.22	3.28	4.59	3.26	4.99	5.94	4.63	2.99	2.38
17	IIB	P	M	58	FFPE			1.20	1.56	1.55	2.31	1.50	2.15	2.26	2.49	2.86	2.44	2.74	2.98	3.29	4.23	2.70	2.74	2.29	2.59
18	IV	P	M	56	FFPE			1.07	1.60	1.49	2.11	1.76	2.66	1.96	2.55	2.87	3.04	2.62	2.96	3.35	3.45	2.35	2.51	2.49	2.50
19	IV	P	M	76	FFPE			1.19	1.69	1.31	2.37	2.07	2.84	excluded	3.01	5.13	4.94	3.73	4.52	5.56	5.97	6.99	3.87	2.55	2.93	+
20	IV	M	M	54	FFPE			1.27	1.78	1.27	2.06	2.02	2.70	1.94	2.21	2.86	3.23	2.92	3.24	3.34	3.94	2.46	2.86	2.19	2.10
21	IV	R	W	52	FFPE	0.15		excluded	1.57	1.55	3.36	1.95	4.36	excluded	3.91	5.23	6.14	4.59	5.91	5.79	5.21	5.48	excluded	4.04	2.78
22	IIIA	R	M	81	FFPE	0.5		1.37	1.49	2.15	1.85	1.32	2.52	2.82	2.25	2.06	2.43	2.70	2.60	1.95	1.96	2.64	2.60	3.00	2.86
23			M	59	cyto			1.71	1.30	1.80	1.72	1.51	2.16	1.81	1.65	1.64	2.34	3.35	1.58	2.92	3.31	4.67	2.72	2.62	2.27
24	IIIB	P	W	59	FFPE	0.3		1.70	1.68	1.93	1.89	1.77	4.23	2.13	2.28	5.37	4.63	2.84	4.50	4.91	6.07	5.33	4.23	3.12	2.44
25	IIIB	P	M	61	FFPE	0.4		1.64	1.79	1.73	1.82	1.65	2.41	2.95	1.99	3.92	4.44	3.12	5.22	3.60	4.72	5.57	4.72	2.92	2.36
26	IV	M	M	60	FFPE			1.25	2.08	1.59	2.21	1.54	1.99	6.28	2.29	2.49	1.80	2.64	2.71	3.25	3.37	3.10	3.10	2.40	2.69
27	IIA	P	M	64	FFPE	0.1		1.50	1.55	1.74	2.13	1.83	2.23	2.42	2.33	2.35	2.98	2.62	2.59	3.02	2.61	2.88	2.64	2.75	2.47
28	IV	M	W	62	FFPE			1.29	1.74	1.25	1.78	2.02	2.56	2.21	1.61	2.21	2.80	2.07	1.98	3.44	3.13	2.49	4.80	1.90	2.10
29	IV	M	W	55	FFPE			1.67	1.65	1.56	1.97	1.87	2.21	1.92	2.20	2.11	2.36	2.77	2.45	3.24	2.41	2.73	3.20	2.54	2.53
30			W	60	cyto			1.94	2.01	1.57	1.67	1.69	0.84	1.51	1.23	1.18	1.35	1.92	1.52	1.92	1.88	2.11	3.03	2.27	2.71
31	IV	M	W	63	FFPE	0.6		1.71	1.97	1.75	2.27	2.17	1.97	2.18	3.48	2.81	2.63	2.78	5.07	3.61	3.15	3.47	4.79	2.24	3.31
32	IV	M	M	53	FFPE	0.5		1.74	1.56	1.86	1.52	1.89	2.06	1.78	1.59	1.44	1.48	1.86	1.91	1.77	1.66	2.44	2.30	2.17	2.31
33			W	56	cyto			excluded	1.33	excluded	1.53	excluded	0.71	2.44	0.94	excluded	1.09	1.22	1.59	excluded	excluded	excluded	excluded	1.05	1.09
34	IV	M	W	54	FFPE			1.61	1.72	1.54	2.07	1.72	4.43	2.22	2.51	7.04	5.74	3.17	5.06	5.16	6.84	6.97	excluded	2.89	2.90
35			M	70	FFPE	0.1		1.42	1.35	1.76	2.01	1.59	1.79	2.54	1.79	2.53	2.63	2.72	3.32	4.26	3.86	3.14	4.24	2.64	1.78
36	IV	M	M	59	FFPE			1.40	1.94	1.78	3.47	1.63	3.77	2.68	3.26	5.01	4.99	4.03	4.62	8.95	7.61	11.02	excluded	4.00	2.84
37	IA	P	W	67	FFPE	0.3		1.89	1.26	1.87	2.02	1.71	2.49	1.84	2.30	2.90	3.14	2.72	3.24	3.52	3.11	4.09	3.43	2.89	2.40
38	IV	P	W	48	FFPE	0.7		1.65	1.14	1.61	1.74	2.13	2.36	2.72	2.43	3.01	2.98	3.39	3.08	3.29	2.67	4.19	3.98	2.65	2.23
39	IV	P	M	60	cyto			2.28	1.77	2.31	1.62	1.94	1.61	2.17	1.44	1.87	2.12	1.95	2.00	2.08	2.09	1.82	2.39	2.55	2.29
40			W	53	cyto			1.11	2.51	1.84	1.95	1.77	2.16	0.96	2.30	2.82	2.45	2.79	1.52	2.21	2.31	2.66	2.59	2.03	3.05	+
41			M	63	FFPE	0.4		1.59	1.66	1.66	1.84	1.57	1.94	2.25	excluded	2.30	2.61	2.19	2.97	3.15	2.57	4.25	2.96	2.60	2.28
42			M	57	FFPE	0.3		1.90	1.64	1.77	1.84	1.70	2.22	2.25	excluded	2.67	2.73	2.70	3.09	2.62	3.11	3.21	2.92	2.22	2.42
43			W	49	FFPE	0.6		1.55	1.43	1.42	1.64	1.70	2.79	2.42	excluded	3.18	3.39	3.61	3.80	4.0	3.31	4.09	4.82	3.26	3.25
44	IV	P	W	67	FFPE			1.86	1.53	1.89	2.72	2.37	1.91	excluded	2.96	3.42	3.62	2.90	3.97	4.94	3.67	3.07	3.10	3.51	3.02	+
45	IV	M	M	68	FFPE	0.4		1.76	2.40	1.91	1.76	2.30	1.87	2.32	2.40	2.08	1.86	2.48	1.77	2.21	2.26	2.44	3.06	2.57	2.56	+
46			W	53	FFPE			1.89	1.84	1.86	1.99	1.79	excluded	2.02	2.21	1.45	1.80	2.49	1.92	2.04	1.72	1.89	2.49	2.10	2.34
47			W	55	FFPE	0.3		1.86	1.82	1.90	2.13	1.76	3.06	2.24	2.27	2.27	2.87	2.31	2.60	2.76	2.71	2.40	2.68	2.80	2.52
48	IIIA	M	W	50	FFPE	0.8		1.92	1.65	1.77	2.70	2.15	2.25	excluded	2.99	2.87	3.72	3.24	3.71	3.98	3.69	2.87	3.33	2.99	2.51
49	IV	M	W	61	FFPE			1.73	1.97	1.73	2.09	2.27	excluded	2.10	2.19	1.95	2.33	2.45	2.41	2.39	2.08	2.11	2.51	2.45	2.43	+
50			W	55	FFPE	0.2		1.97	2.06	1.89	2.06	2.05	excluded	2.00	2.07	2.66	2.95	2.67	3.10	2.80	3.12	3.12	3.39	2.94	3.74	+
51	IV	M	W	52	FFPE			2.54	1.49	1.56	2.25	2.61	1.99	2.28	2.11	2.33	3.19	4.86	2.02	3.67	3.33	2.97	2.85	2.79	2.57	+
52			M	64	FFPE			1.93	1.77	1.80	1.78	2.03	2.36	2.45	2.18	2.25	2.61	2.89	2.92	2.35	2.35	3.27	2.61	2.61	2.36
53			W	69	FFPE	0.1		1.68	1.64	1.99	2.03	1.79	3.89	3.64	1.98	5.10	4.39	4.25	4.10	5.31	5.13	4.88	4.29	3.51	2.68
55	IV	M	M	47	FFPE	0.2		1.76	1.62	1.68	2.07	1.67	3.36	2.22	2.17	3.67	4.60	3.32	4.15	3.42	4.01	3.70	4.32	3.13	2.45
56	IIIA	R	W	52	FFPE	0.2		1.49	1.40	excluded	1.89	excluded	2.77	2.60	1.94	4.04	3.69	2.85	3.34	3.77	3.49	5.32	5.67	2.99	5.88
57			M	61	FFPE	0.35		1.67	1.79	1.66	1.78	1.91	1.37	1.93	1.95	1.50	1.81	2.02	1.76	1.91	1.86	2.33	2.89	4.69	2.20
58			M	53	cyto			1.75	1.77	1.74	1.99	1.82	1.36	2.28	1.67	1.71	1.65	1.94	1.56	2.04	1.81	1.85	2.06	1.59	2.08
59			M	76	FFPE	0.3		1.43	1.23	1.54	2.00	1.28	excluded	2.18	1.96	2.21	2.19	2.60	2.87	2.44	2.32	3.25	2.42	2.98	2.89
60	IIIA	M	M	72	FFPE	0.2		1.37	1.46	1.76	2.05	1.82	2.64	2.30	2.51	3.13	3.77	3.18	3.48	3.10	3.29	3.17	3.40	2.95	2.66
61	IV	M	M	69	FFPE			1.85	1.73	2.52	3.12	1.50	3.00	2.22	excluded	2.77	2.36	3.41	3.42	4.64	3.35	3.75	5.04	4.12	2.12
62			W	60	FFPE	0.7		1.39	2.04	1.52	2.02	1.68	1.81	2.38	excluded	1.53	2.02	2.63	2.12	1.90	1.81	1.94	1.99	2.04	2.12
63			M	74	FFPE	0.65		1.14	2.00	1.47	2.19	1.13	1.05	3.31	excluded	2.39	2.67	2.50	2.83	2.37	2.71	3.13	3.01	2.68	2.51
65	IV	M	W	35	cyto			1.58	2.12	2.12	1.81	2.08	2.08	1.26	2.08	2.94	2.05	3.43	2.75	1.73	2.43	2.56	3.71	2.56	2.58	+
66	IV		W	66	cyto	0.95		1.90	1.78	1.71	1.22	1.95	1.10	2.26	excluded	2.46	2.67	2.89	3.29	3.00	3.02	2.77	2.68	2.56	2.60	+
67	IIIB	M	M	67	FFPE	0.5		1.37	1.39	2.36	2.44	excluded	3.33	2.77	excluded	3.09	3.39	3.12	4.14	excluded	3.99	4.37	4.20	4.00	2.82
68	IIIA	M	M	65	cyto	0.5		2.17	2.25	2.31	2.51	1.40	3.33	2.83	1.40	2.32	2.81	2.75	2.68	excluded	3.54	3.07	2.95	2.64	2.27
69			M	56	FFPE	0.3		1.62	1.62	1.74	2.17	1.71	2.84	2.39	2.90	2.89	3.68	2.89	3.03	2.77	2.61	2.60	3.22	2.64	2.39
70			M	65	FFPE	0.5		excluded	1.59	1.80	1.93	excluded	2.48	2.15	2.16	2.79	3.39	3.37	3.08	2.69	3.81	2.64	2.66	2.82	2.27
72			W	58	FFPE	0.2		1.61	1.55	1.56	2.25	excluded	3.93	2.08	2.58	4.02	4.27	3.14	4.36	4.13	5.26	3.93	3.89	3.25	2.60	+
74			M	56	FFPE	0.7		1.15	1.63	1.28	1.19	excluded	0.99	1.43	1.27	1.23	1.32	1.87	1.17	1.15	1.29	1.67	1.78	2.01	2.40
75			M	73	FFPE	0.4		1.33	1.49	1.36	1.35	1.63	1.95	1.41	1.66	3.49	2.16	2.98	3.72	2.53	3.21	3.46	3.23	2.09	2.14
76			W	61	FFPE	0.35		1.86	1.86	1.81	1.94	2.10	2.32	1.92	2.60	2.79	3.18	2.24	2.75	2.84	3.01	3.13	2.98	2.45	2.59
77			W	56	cyto	0.4		2.09	2.03	2.00	1.79	1.87	2.32	2.14	2.14	2.65	2.69	2.46	2.66	2.33	2.99	2.76	2.57	2.45	2.28
78			W	75	FFPE	0.3		1.73	1.76	1.83	1.76	1.96	1.52	1.90	2.07	1.66	1.54	1.90	1.91	2.16	1.87	2.35	2.01	1.81	2.03
79	IIA	R	M	68	FFPE	0.85		1.72	1.50	excluded	1.57	excluded	3.27	2.01	2.17	4.32	4.31	2.78	3.91	3.35	4.98	4.68	4.15	2.94	2.52
80	IIA	R	M	66	FFPE	0.3		1.41	1.53	1.64	2.18	1.76	3.16	2.17	2.50	3.51	3.82	3.07	3.65	3.92	4.19	3.32	3.25	3.14	2.52
81	IV	P	W	73	cyto	0.6		1.61	1.77	1.97	2.16	1.64	1.97	1.68	1.69	2.08	2.67	2.91	2.61	2.63	2.96	3.78	3.03	2.90	2.89
82	IIIA	M	W	49	FFPE	0.55		1.52	1.37	1.88	1.92	1.47	2.00	2.02	1.74	1.66	2.51	2.75	2.28	2.27	2.27	2.40	2.33	2.81	3.00
83			W	57	cyto			2.13	2.22	2.04	1.77	1.82	2.41	1.98	1.53	2.71	2.73	2.92	2.53	excluded	2.69	3.47	2.92	2.93	2.51
84			W	71	FFPE	0.5		1.90	1.87	1.82	1.78	1.87	2.57	2.08	2.20	2.77	3.08	2.51	2.57	2.50	3.10	2.78	2.73	2.64	2.37
86			W	66	cyto	0.8		1.92	2.29	1.88	1.61	1.91	1.03	0.95	1.52	1.25	1.38	1.84	1.60	1.84	1.90	2.31	1.93	excluded	7.72	+
87	IIIA	M	W	59	FFPE	0.3		1.69	1.53	1.88	2.09	1.76	2.89	1.63	2.61	3.36	2.79	2.56	3.30	3.51	3.32	3.36	3.33	2.98	3.92	+
88			W	65	FFPE	0.5		excluded	1.32	1.40	1.69	1.67	1.93	1.52	2.45	2.00	2.47	2.74	2.34	2.29	2.42	2.23	2.37	2.33	2.41
89	IV	M	W	58	FFPE	0.1		1.54	1.46	1.75	1.94	1.72	3.01	2.09	2.54	3.38	3.29	2.90	3.58	3.06	3.49	3.52	3.03	2.90	2.55	+
90	IIIA	R	W	36	FFPE	0.5		1.60	1.41	1.57	1.88	1.79	4.02	2.10	2.70	4.09	4.17	2.99	4.65	3.92	4.78	4.50	3.73	3.38	2.51
91			M	55	cyto	0.5		1.93	1.84	2.02	1.62	1.62	2.02	1.84	1.66	2.17	2.21	2.66	2.17	2.81	2.57	2.49	3.43	2.56	2.56
92			W	57	cyto	0.3		2.17	1.89	1.99	1.95	1.90	2.01	2.04	2.10	2.23	1.98	2.24	2.14	2.42	2.31	2.39	2.41	2.04	2.21
93	IIIA	P	M	66	FFPE	0.6		0.84	1.39	1.45	1.85	excluded	1.89	1.73	2.37	2.16	3.82	4.84	3.78	5.91	3.78	4.95	3.17	2.96	1.51
94	IIIA	P	W	78	FFPE	0.55		1.89	1.32	1.51	2.19	1.67	1.98	2.02	2.14	2.76	1.92	3.07	3.45	2.77	2.49	2.50	2.41	1.98	3.58	+
95			M	51	cyto	0.5		2.43	2.12	2.48	1.64	2.12	2.06	2.27	1.62	2.88	3.00	2.30	2.61	excluded	3.28	2.73	3.03	2.79	2.57
96	IIIB	P	M	58	FFPE	0.2		1.96	1.86	2.10	1.68	1.98	2.01	1.95	2.15	2.18	2.04	2.16	2.35	2.42	2.53	2.54	2.46	2.21	2.21
97			W	54	FFPE	0.4		1.40	1.38	1.66	1.74	1.55	1.96	1.98	2.13	2.11	2.06	2.38	2.34	2.19	2.32	2.64	2.52	2.30	2.36
98			M	56	FFPE	0.6		1.91	1.50	1.89	1.97	1.47	2.79	2.01	1.96	2.92	2.99	2.93	3.27	3.15	3.17	3.26	3.35	2.87	2.68
99	IIA	R	W	63	FFPE			1.76	1.60	1.83	1.71	1.74	1.72	1.69	2.30	2.49	2.05	2.61	2.31	2.37	2.22	4.69	2.50	1.96	2.19
100			M	48	FFPE	0.7		1.73	1.23	1.50	3.10	1.84	2.61	2.44	2.42	2.49	2.76	2.80	3.12	2.72	2.53	4.91	6.09	2.20	2.67
101	IIIB	P	M	64	FFPE	0.15		1.44	1.43	1.81	2.09	1.54	2.07	2.08	2.24	2.57	2.35	2.48	2.58	2.66	2.57	2.79	2.63	2.22	2.41
102	IIIB	R	M	42	FFPE	0.7		2.13	1.81	excluded	1.85	excluded	1.76	1.83	2.02	1.76	1.80	2.02	2.06	2.25	2.31	2.53	2.23	2.08	2.22
103	IV	M	W	64	cyto	0.9		2.09	2.40	1.94	1.86	1.82	1.40	2.02	1.91	2.05	2.25	2.55	2.17	2.16	2.36	2.74	2.24	2.07	2.17
104	IIIA	P	M	58	FFPE	0.1		1.93	1.92	1.88	1.79	1.89	1.77	2.23	2.14	1.48	1.66	2.10	2.02	1.71	1.69	2.50	2.03	2.00	2.14
105			M	68	cyto	0.7		1.54	excluded	1.77	excluded	1.26	excluded	excluded	excluded	1.93	excluded	excluded	excluded	1.82	1.69	2.44	2.47	2.81	1.86
106			M	59	cyto	0.6		1.67	1.82	1.54	1.71	1.97	1.74	1.58	excluded	1.98	2.12	1.78	excluded	excluded	1.93	2.17	1.94	2.13	2.32
107	IIIA	R	M	54	FFPE	0.7		1.40	1.45	1.79	1.94	1.39	1.47	1.53	excluded	1.57	1.40	1.78	excluded	1.95	1.37	2.11	2.08	2.43	2.88
108	IV	M	W	64	FFPE	0.6		1.22	1.45	1.55	3.17	1.34	2.19	1.79	excluded	2.75	2.19	2.52	excluded	3.42	2.41	3.40	2.47	2.45	2.56
109			M	62	FFPE	0.4		1.66	1.62	1.65	1.78	1.87	1.54	1.64	excluded	1.70	1.68	2.18	excluded	1.85	1.84	1.83	1.75	1.87	2.15
110	IIIA	P	W	67	FFPE	0.15		1.62	1.60	1.72	1.85	1.89	2.12	2.51	excluded	2.46	2.16	2.17	excluded	2.40	2.52	3.25	2.65	2.38	2.57	+
111			M	62	cyto	0.8		2.07	2.05	excluded	1.67	excluded	1.22	1.54	2.19	1.40	1.56	2.34	1.79	2.12	1.94	2.27	2.69	1.73	2.29
112	IIA		M	44	cyto	0.8		2.56	2.22	excluded	1.35	excluded	1.42	1.54	2.17	2.37	2.36	2.24	1.98	excluded	2.76	3.43	2.67	2.75	2.52
113			M	59	FFPE	0.5		2.15	2.05	2.11	1.51	excluded	excluded	2.64	2.83	excluded	1.24	1.61	excluded	1.26	1.16	1.77	excluded	1.69	2.27
114			M	66	FFPE	0.5		2.04	1.65	excluded	excluded	excluded	2.14	3.07	2.77	excluded	3.02	2.29	excluded	excluded	2.95	2.98	excluded	2.26	2.22
115	IIIB	P	W	38	cyto	0.55		2.29	1.99	2.45	1.49	2.12	excluded	1.81	2.91	2.62	2.00	1.92	excluded	excluded	2.38	3.50	3.14	2.58	2.93
116	IV	M	W	54	FFPE	0.25		1.15	1.29	1.78	excluded	1.33	2.35	1.66	3.12	3.74	2.32	2.52	excluded	3.67	4.20	3.87	3.64	excluded	4.6	+
118			M	60	FFPE	0.5		1.44	1.59	1.99	1.89	1.56	1.63	2.35	excluded	1.95	2.41	2.44	2.85	2.52	2.91	2.76	3.15	2.57	2.98
119	IIA	R	M	73	FFPE	0.3		1.66	1.74	1.70	2.37	2.42	1.20	2.43	1.83	2.23	2.53	1.72	2.60	4.01	2.19	4.29	2.44	2.19	2.01
120	IIIA	P	M	66	FFPE	0.5		2.22	2.09	1.66	1.48	1.84	1.88	2.16	2.04	2.31	2.54	2.44	2.76	excluded	2.64	2.80	2.62	2.43	2.45
121			M	71	cyto	0.4		2.90	2.60	2.01	1.32	1.98	1.65	1.93	1.65	2.20	2.73	2.13	2.56	excluded	2.73	2.91	2.55	excluded	2.65
123	IIIB	P	M	55	cyto	0.65		excluded	2.62	excluded	1.31	excluded	1.39	1.94	1.78	excluded	2.44	2.37	2.29	excluded	excluded	excluded	excluded	2.59	2.82
124	IIIA	P	M	73	FFPE	0.65		1.70	1.74	1.57	1.83	1.63	3.06	2.20	2.85	3.11	3.95	3.35	3.80	3.24	4.20	3.56	3.97	3.18	2.76
125			M	68	FFPE	0.1		1.15	1.09	1.41	2.32	1.27	3.62	2.26	2.74	4.26	5.03	4.26	4.88	4.11	4.61	4.67	3.97	3.07	2.71
126			M	61	FFPE	0.15		1.43	1.19	1.55	2.16	1.62	2.94	2.44	2.96	3.11	3.07	2.84	3.37	3.92	3.02	4.41	3.19	2.64	2.73
127	IV	M	W	48	FFPE	0.15		1.41	1.39	1.43	1.81	1.57	2.71	2.04	2.83	2.61	2.58	3.27	3.61	excluded	3.22	4.88	3.82	2.96	2.83
128	IV	M	M	49	FFPE	0.15		1.32	1.17	1.44	2.53	1.87	3.12	2.43	3.23	3.35	4.15	3.31	3.93	4.91	3.93	3.70	3.33	2.94	2.49
129	IV	R	M	70	cyto	0.7		2.85	1.54	2.12	1.79	1.46	2.33	2.59	2.36	2.38	1.77	2.85	2.72	1.79	1.78	3.47	2.67	3.34	2.14
132			M	64	cyto	0.8		1.91	2.39	1.74	1.97	1.77	1.05	2.01	1.57	1.55	3.24	2.64	2.26	3.06	2.16	2.25	3.08	2.30	2.26
133			M	57	cyto	0.6		1.71	1.67	1.64	1.23	1.41	0.78	1.74	1.26	1.31	1.82	2.83	1.94	excluded	1.65	1.65	2.08	1.93	2.19
134	IIIA	P	M	58	cyto	0.7		1.97	1.73	2.26	2.04	1.46	1.27	2.87	2.59	1.13	1.78	2.00	1.96	2.27	1.27	1.82	1.79	2.25	2.24
135			M	57	cyto	0.8		2.17	2.17	1.86	1.39	1.88	1.57	1.83	1.94	1.79	2.24	2.31	2.36	2.12	1.99	2.46	2.05	2.11	2.29
136			W	42	cyto	0.8		excluded	2.08	1.93	1.40	excluded	1.38	2.10	1.70	2.66	2.87	3.56	2.88	excluded	3.28	excluded	excluded	excluded	2.29
137			W	62	cyto	0.5		excluded	1.93	2.46	1.93	excluded	1.57	1.91	1.93	3.24	2.41	2.47	2.20	3.43	excluded	excluded	3.18	2.13	7.72	+
138			M	66	cyto	0.9		excluded	excluded	2.24	excluded	excluded	excluded	excluded	excluded	4.20	excluded	excluded	excluded	excluded	excluded	excluded	3.53	excluded	2.98
140			M	79	cyto	0.6		excluded	1.34	1.68	0.84	excluded	0.68	1.16	0.94	1.75	0.83	1.53	1.21	2.27	1.65	excluded	excluded	1.41	0.83
142			W	57	cyto	0.8		1.84	2.98	2.32	1.44	1.60	excluded	1.87	1.61	1.82	1.55	excluded	2.14	2.30	2.73	2.15	2.94	2.27	2.28
143			W	52	cyto	0.6		2.35	2.47	2.12	2.08	2.05	1.41	1.85	1.62	excluded	1.63	2.20	1.94	1.88	2.24	1.59	3.14	2.01	2.63
144	IIIA	P	W	80	FFPE	0.15		1.80	1.36	1.40	1.84	1.91	2.68	1.64	2.11	3.00	3.32	2.56	2.93	3.94	3.99	excluded	excluded	2.28	2.15
145			M	59	cyto	0.7		2.00	1.73	1.53	1.24	1.64	1.65	1.36	1.42	1.85	2.65	1.93	2.87	1.81	3.42	excluded	excluded	excluded	2.09
146			M	64	cyto	0.6		1.74	1.67	2.58	2.22	excluded	3.04	4.30	excluded	3.85	4.18	3.89	2.61	excluded	6.75	excluded	4.51	3.18	2.09
147			M	59	cyto	0.6		2.86	2.63	2.47	1.40	2.81	1.40	2.11	1.81	2.04	2.61	2.26	2.74	2.75	2.83	excluded	excluded	excluded	2.56
148			W	77	cyto	0.6		1.96	1.52	1.69	1.64	2.28	2.38	2.02	1.73	3.06	3.27	2.55	3.01	excluded	4.04	excluded	excluded	2.68	2.36
149	IV	M	M		FFPE	0.4		1.86	1.88	1.93	1.78	1.85	1.98	2.44	1.75	2.41	2.99	2.92	2.74	3.65	2.29	3.48	4.26	2.40	2.24
151			M	60	cyto	0.9		1.93	1.92	1.89	2.29	2.34	1.80	1.37	1.33	2.01	2.31	2.47	2.35	excluded	2.48	excluded	14.55	2.07	1.92
152	IIIB	M	M	59	FFPE	0.02		1.89	1.58	1.76	2.59	2.85	2.98	2.24	2.79	4.60	5.07	2.80	3.58	6.30	5.15	3.74	excluded	2.79	2.21
153	IIIA		M	70	FFPE	0.003		2.41	2.28	1.87	1.57	2.33	1.51	1.85	1.96	1.44	1.61	1.76	1.57	1.84	1.65	excluded	2.21	1.96	2.09
154			M	64	cyto	0.7		2.06	2.39	1.94	1.00	1.59	1.33	1.76	1.12	2.39	2.17	1.65	2.30	excluded	3.38	2.60	excluded	2.33	2.17
155			M	69	cyto	0.8		2.77	2.23	2.22	1.77	2.00	2.03	2.08	1.77	2.20	2.72	2.02	2.36	2.33	2.85	3.76	2.52	2.33	2.33
156			M	59	cyto	0.7		1.89	2.16	2.16	1.51	2.04	1.80	2.70	1.51	2.27	1.88	2.59	1.80	excluded	2.04	3.38	2.45	2.34	2.77
157	IV	M	M	56	FFPE	0.35		1.51	1.93	1.41	1.81	1.43	1.44	1.40	1.59	1.15	1.53	1.80	1.39	2.09	1.61	2.13	3.15	1.73	2.93
158		M	M	59	FFPE	0.4		1.39	1.86	1.72	1.70	1.84	1.14	1.87	1.79	1.77	2.81	2.18	2.11	2.46	2.63	excluded	2.56	2.29	1.99
159			M	58	FFPE	0.6		1.72	1.63	1.66	1.60	2.08	1.64	2.00	2.22	2.11	1.92	1.86	2.00	2.51	2.09	2.22	2.34	1.90	2.10
160	IV	P	M	54	FFPE	0.3		1.91	1.89	1.66	1.54	1.99	1.65	2.00	1.86	1.77	1.73	1.81	1.95	2.05	2.08	2.20	2.36	1.96	2.21
161			M	74	cyto	0.8		1.93	1.92	1.82	1.65	1.72	1.49	1.80	1.75	1.85	2.03	2.68	1.87	1.96	2.18	1.86	2.07	1.80	1.84
162			M	76	cyto	0.6		1.90	2.03	2.10	0.97	1.45	1.02	1.69	0.89	1.02	1.25	1.56	1.57	excluded	1.34	1.98	2.53	1.88	2.70
164	IIIB	P	M	55	cyto	0.9		1.59	2.18	2.19	1.89	1.78	1.64	1.47	2.17	2.75	1.97	2.76	2.84	2.90	2.20	3.14	2.96	2.43	2.37
165			M	66	FFPE	0.3		2.30	excluded	2.05	1.67	2.06	2.52	1.74	2.22	3.01	3.13	2.61	3.00	2.43	3.53	3.05	3.30	2.36	2.24
166	IV	M	M	56	FFPE	0.25		1.77	1.69	1.65	1.67	2.23	1.70	1.94	2.43	2.17	2.01	2.02	1.81	2.66	2.29	2.94	2.85	1.99	2.11
167	IIIA	M	W	74	FFPE	0.5		1.62	1.30	1.32	1.04	1.68	0.91	1.81	1.57	1.67	2.35	2.03	1.60	3.31	2.02	2.14	1.80	1.92	1.96
168	IIIB	M	M	61	FFPE	0.25		1.34	1.14	1.71	1.84	1.89	1.15	1.33	2.21	1.53	1.45	1.43	1.67	2.07	1.80	3.83	2.29	2.45	2.00
169			W	64	FFPE	0.75		1.70	excluded	1.78	1.80	1.41	1.21	1.73	2.23	1.70	1.62	2.17	2.67	2.85	2.05	2.38	3.75	3.18	2.20
170	IIIA	R	W	77	FFPE	0.25		2.07	2.05	2.03	1.50	1.94	1.29	1.81	1.88	1.58	1.23	1.64	1.84	2.25	1.89	2.27	2.24	2.10	2.23
171	IV	P	W	65	cyto	0.85		2.23	1.99	2.03	2.34	2.05	1.99	2.18	2.39	2.17	2.18	2.13	2.35	2.39	3.49	2.22	2.39	2.00	1.95
172			M	54	FFPE	0.7		1.41	excluded	1.59	2.04	1.96	1.48	2.07	2.49	2.78	2.20	2.39	2.42	3.52	3.13	2.65	2.79	2.00	1.95
173	IIIB	P	M	67	cyto	0.4		1.57	1.30	1.51	2.38	1.52	1.42	1.58	1.65	2.10	2.73	1.94	2.48	2.71	2.75	3.19	3.20	1.91	2.97
174		M	M	59	FFPE	0.5		1.99	1.51	1.96	2.20	1.83	1.66	1.88	2.50	2.59	2.54	2.77	3.40	3.65	2.93	3.78	2.60	1.96	2.20
175	IV	R	W	36	FFPE	0.2		1.80	1.45	1.81	2.10	1.77	2.26	2.09	2.58	2.68	2.82	2.44	2.94	3.53	3.30	3.00	3.04	2.52	2.31
176	IIIA	P	W	62	FFPE	0.1		1.92	excluded	1.87	2.02	2.34	2.23	3.25	2.45	2.30	2.05	2.83	3.68	3.32	2.81	3.71	3.46	2.57	2.26
177			W	47	cyto	0.8		2.72	excluded	2.16	1.41	2.21	1.92	2.17	excluded	2.59	2.98	2.28	2.97	excluded	3.26	3.48	excluded	excluded	2.81
178			W	59	FFPE	0.8		1.86	1.72	2.18	1.99	1.91	1.44	1.70	1.74	1.92	excluded	2.07	excluded	3.09	1.59	2.26	3.53	2.56	2.59
180	IV	P	M	73	cyto	0.8		2.27	excluded	2.25	excluded	2.37	excluded	excluded	excluded	3.53	excluded	excluded	excluded	4.37	4.15	excluded	5.09	3.41	2.56
181	IIIB	P	M	60	FFPE	0.25		1.35	1.62	1.62	1.40	2.05	1.77	1.67	1.71	excluded	1.51	1.82	1.87	excluded	1.58	excluded	1.92	2.29	2.27
182			M	56	cyto	0.9		1.70	1.59	1.79	2.39	1.79	1.64	2.47	1.30	1.75	1.93	2.24	2.14	2.26	2.12	2.70	2.67	1.88	2.62
183			M	75	cyto	0.8		1.69	1.74	1.85	1.84	1.65	2.52	1.40	1.85	1.67	1.97	3.32	2.06	2.23	1.75	3.64	3.04	2.26	2.23
184	IV	P	M	61	FFPE	0.25		1.59	1.42	1.56	1.65	2.10	1.58	2.05	1.88	1.93	1.73	2.06	1.94	3.42	2.01	2.91	2.31	2.47	2.39
185	IIIA	M	W	69	FFPE	0.2		1.73	1.79	1.71	2.25	1.91	1.16	2.80	1.77	1.19	1.23	excluded	1.45	excluded	excluded	1.34	2.38	2.29	2.38
186			W	76	cyto	0.6		1.60	2.02	2.07	2.44	2.36	2.99	2.06	2.35	2.51	2.58	2.44	2.93	2.79	2.85	2.12	2.80	2.08	2.07
187	IV	M	W	62	cyto	0.9		1.80	excluded	2.22	excluded	2.33	excluded	excluded	excluded	1.82	excluded	excluded	excluded	2.12	2.27	1.83	3.91	2.27	11.90	+
188	IV	M	M	51	FFPE	0.25		1.83	1.74	1.78	1.72	2.63	2.39	2.76	excluded	1.93	2.29	2.31	2.22	3.03	2.68	2.44	2.18	1.96	1.90
189	IV	M	M	60	cyto	0.8		1.35	1.29	1.98	1.80	2.29	1.78	2.32	excluded	1.33	1.82	2.45	2.22	1.79	1.54	1.81	2.08	1.91	1.71
190			M	65	FFPE	0.4		1.64	1.47	1.69	1.44	1.97	excluded	2.34	excluded	0.97	0.91	2.55	1.44	1.50	1.14	2.10	1.69	1.92	2.14
191			M	66	cyto	0.8		1.49	excluded	1.65	excluded	1.99	excluded	excluded	excluded	1.22	excluded	excluded	excluded	1.97	1.47	1.75	1.89	1.76	2.05
192			M	77	cyto	0.8		1.09	1.99	1.70	1.86	1.37	1.44	1.58	1.31	1.95	1.90	2.41	2.09	2.09	2.03	2.48	2.14	2.22	2.18	+
193	IV	M	M	59	FFPE	0.3		1.30	1.54	1.60	1.60	2.13	1.54	1.80	1.93	1.32	1.88	3.13	1.98	2.24	2.00	2.73	2.16	1.81	2.24
194	IV	P	M	66	cyto	0.8		1.54	1.64	1.52	1.60	1.25	1.81	1.77	1.78	2.55	3.01	3.39	2.87	2.27	2.04	2.65	2.62	2.46	2.13
195	IV	P	W	59	cyto	0.8		2.25	2.17	2.11	1.81	2.12	1.62	1.98	1.85	1.70	1.72	1.83	1.68	2.06	2.06	1.77	1.99	1.73	2.22
196	IV	P	W	58	FFPE	0.6		1.61	1.76	1.86	1.89	1.89	1.54	1.82	1.92	1.63	1.58	2.21	1.91	2.34	1.82	2.15	2.26	2.00	2.85	+
197			M	66	cyto	0.8		1.47	2.20	2.00	1.80	1.79	1.44	1.74	excluded	2.63	2.69	2.54	3.29	excluded	4.10	3.30	excluded	excluded	2.34
199	IIIA	M	M	53	FFPE	0.7		1.52	1.38	1.52	1.60	2.05	1.79	1.89	2.41	2.00	2.16	2.84	2.28	2.73	2.55	2.77	2.40	2.51	2.66
200	IIIA	R	W	51	FFPE	0.2		2.06	1.95	1.86	1.57	2.05	1.70	1.89	1.83	1.58	1.65	1.98	1.94	2.04	1.92	2.10	2.65	2.06	2.25
201			M	66	cyto	0.8		1.94	1.95	2.00	1.42	1.80	1.80	2.00	excluded	2.48	2.61	2.39	2.65	excluded	3.18	2.70	2.77	2.89	2.58
202			M	71	FFPE	0.3		1.78	1.69	1.85	1.83	1.76	excluded	1.81	2.16	2.32	2.01	2.48	2.74	2.29	2.47	2.60	2.75	2.51	2.77	+
204			M	58	FFPE	0.6		1.72	1.81	1.77	1.81	1.89	1.24	2.07	excluded	1.47	1.56	2.19	1.82	2.06	1.54	1.77	2.30	1.97	2.32
205	IV	P	W	61	cyto	0.1		1.85	2.08	2.03	1.55	1.77	2.15	1.82	excluded	2.75	3.28	2.50	3.28	excluded	4.22	3.66	excluded	excluded	3.64
206	IV	P	W	56	FFPE	0.45		1.45	1.76	1.70	2.03	1.48	2.43	1.74	excluded	3.16	3.04	2.94	3.40	4.01	2.32	3.89	3.28	2.81	2.40
207			M	60	cyto	0.05		2.16	2.12	2.74	2.05	1.49	1.81	1.88	excluded	2.63	2.74	2.21	3.19	excluded	3.43	2.76	2.72	excluded	3.18
208			M	72	cyto	0.9		1.29	1.73	2.07	1.30	1.02	1.45	4.00	excluded	2.01	1.64	3.38	2.26	excluded	3.06	2.95	excluded	excluded	2.88
209			W	71	cyto	0.9		1.32	2.34	1.58	1.41	2.00	1.19	2.07	1.52	2.96	3.62	3.02	2.22	1.75	2.46	3.05	3.95	2.13	2.54	+
210			M	58	cyto	0.8		1.35	1.23	1.16	1.65	1.38	1.43	1.92	1.57	3.55	4.66	2.80	3.76	excluded	4.75	3.81	excluded	excluded	2.99
211			M	68	cyto	0.8		1.29	excluded	1.56	excluded	1.30	excluded	excluded	excluded	3.19	excluded	excluded	excluded	excluded	4.69	4.01	excluded	excluded	excluded
212	IV	P	M	76	FFPE	0.7		1.31	1.36	1.55	1.81	1.90	2.04	1.60	2.22	1.96	2.14	2.45	2.67	2.58	2.45	2.76	2.85	2.64	2.60
213			W	78	cyto	0.9		1.58	2.14	1.83	1.80	1.96	1.00	1.99	2.05	2.36	2.49	2.43	2.62	2.92	2.47	2.62	3.21	3.95	2.89
214			M	62	FFPE	0.2		1.65	2.01	1.53	1.42	1.57	excluded	1.40	excluded	0.76	0.85	excluded	1.17	1.59	0.64	1.21	1.46	1.49	2.27	+
215	IV	M	M	64	FFPE	0.25		1.79	1.86	1.84	2.01	2.20	2.22	1.97	excluded	2.50	2.73	2.64	2.83	3.11	2.60	3.00	3.54	2.64	2.50
216			W	59	cyto	0.5		2.21	2.42	2.00	1.86	2.15	1.54	2.06	excluded	1.91	2.21	2.13	2.16	2.06	2.38	2.24	2.30	1.92	2.19
217			M	48	cyto	0.8		2.49	1.64	2.25	2.34	2.03	1.67	2.78	excluded	1.64	2.43	2.45	3.66	2.52	2.84	2.67	5.42	2.62	2.58
219			M	79	FFPE	0.3		1.83	2.12	1.75	1.69	2.08	1.45	1.70	1.92	1.29	1.45	2.00	1.79	2.05	1.59	2.45	1.99	7.72	2.48
220			W	55	FFPE	0.2		1.70	2.48	1.85	1.69	2.16	1.66	1.68	2.01	1.61	2.02	2.00	2.55	2.50	2.18	2.60	2.28	2.17	2.24
222	IIIA	P	M	65	FFPE	0.2		1.60	1.85	1.63	1.37	1.74	1.59	1.68	1.93	1.90	1.84	2.14	2.15	2.12	2.25	2.47	2.28	2.20	2.10
223	IV	P	M	70	cyto	0.7		1.92	2.29	2.17	1.60	2.25	1.64	1.34	1.51	2.69	3.22	3.14	2.24	2.36	3.90	3.33	6.41	2.81	3.51	+
224	IV	M	M	60	cyto	0.6		2.04	3.02	2.57	1.40	1.64	1.33	1.94	excluded	2.02	2.23	2.08	1.97	excluded	2.21	2.73	2.52	2.19	2.23
225			W	76	FFPE	0.2		1.50	1.61	1.62	2.42	1.93	3.97	2.38	2.87	4.83	5.07	3.20	4.96	excluded	5.14	4.48	excluded	2.85	2.29
226			W	59	cyto	0.8		1.60	2.65	1.82	2.11	1.73	1.04	1.65	1.46	1.80	2.06	1.92	2.01	2.34	2.01	2.90	2.29	2.17	2.13
227			W	64	cyto	0.8		1.97	excluded	2.18	excluded	1.99	excluded	excluded	excluded	3.12	excluded	excluded	excluded	excluded	4.18	3.25	excluded	excluded	3.99	+
228			M	72	cyto	0.7		2.55	2.89	2.16	1.29	2.12	1.89	2.70	1.39	3.03	4.49	2.41	3.65	excluded	3.95	3.83	excluded	excluded	2.68
229			W	65	cyto	0.8		2.22	excluded	1.94	excluded	2.10	excluded	excluded	excluded	5.10	excluded	excluded	excluded	excluded	5.86	5.02	excluded	excluded	excluded
230	IIB	P	M	44	FFPE	0.55		1.90	1.75	1.70	2.05	1.85	2.77	2.38	2.37	2.68	2.39	2.69	3.12	3.50	2.96	3.60	2.96	2.56	2.43
231			W	53	cyto	0.6		2.06	2.16	1.81	2.05	1.71	2.40	2.07	1.93	2.30	2.95	2.91	2.39	2.79	2.35	2.79	2.69	2.48	2.44
232			W	70	cyto	0.5		2.41	2.35	2.14	2.35	2.21	2.38	2.06	2.50	2.36	2.46	2.59	2.91	2.80	4.14	2.96	2.80	2.38	2.41
233			M	47	cyto	0.6		2.05	2.07	1.70	1.85	1.84	2.63	2.09	2.21	2.83	3.77	3.10	3.25	2.71	3.09	3.28	3.09	2.60	2.34
234			M	60	cyto	0.6		2.10	2.08	1.89	1.70	2.05	2.56	2.15	1.98	2.70	3.03	2.85	2.88	2.52	3.21	2.85	3.48	2.78	2.89
235		M	W	72	cyto	0.6		1.90	2.15	1.92	1.98	1.91	2.24	1.33	2.31	2.14	1.53	2.47	2.49	2.38	2.40	2.17	2.36	2.64	2.31
236	IIIA	M	W	66	FFPE	0.3		1.53	1.85	1.61	1.83	1.82	2.31	1.83	2.46	1.92	2.35	2.69	2.55	2.46	2.93	2.69	3.58	2.29	2.39
237		M	M	56	FFPE	0.3		1.90	1.73	1.86	2.17	1.87	1.79	2.28	1.96	2.16	3.20	2.59	2.35	2.84	3.66	3.21	3.26	2.56	2.29
238	IIIB		W	59	cyto	0.8		excluded	excluded	excluded	1.97	excluded	excluded	2.14	2.34	excluded	excluded	3.96	excluded	excluded	excluded	excluded	excluded	5.51	3.34
240					FFPE			1.46	1.57	excluded	3.03	excluded	excluded	2.58	3.53	8.99	9.71	excluded	6.72	15.17	11.82	9.34	excluded	2.93	excluded
241	IIIA	P			FFPE			excluded	2.12	1.80	1.61	1.90	0.95	1.82	1.76	1.75	1.94	1.73	1.81	1.69	1.81	1.49	2.96	2.16	2.88
242					FFPE	0.2		1.59	1.55	1.99	2.02	1.59	2.43	2.46	2.28	2.75	2.52	3.23	2.66	2.56	2.80	3.43	3.08	2.74	2.98
243					FFPE	0.4		1.86	2.14	1.19	excluded	1.74	1.25	1.98	excluded	1.06	1.52	1.97	1.43	1.46	0.73	1.31	1.40	excluded	excluded
244					FFPE	0.75		1.69	1.56	1.42	1.18	1.82	excluded	excluded	excluded	1.03	1.00	1.41	1.08	1.16	1.09	1.43	1.62	1.42	2.10
245					FFPE	0.15		1.98	1.73	1.55	1.28	1.82	excluded	2.09	excluded	1.13	1.01	2.11	1.09	1.21	1.10	2.24	1.95	1.64	2.42
246		M	M	59	cyto	0.8		1.87	1.13	1.56	excluded	2.03	3.10	excluded	4.85	4.74	4.92	4.04	3.35	6.02	5.52	4.79	5.46	3.35	2.39
247					FFPE	0.65		1.61	1.54	1.60	1.84	2.05	1.47	1.82	1.77	1.61	2.33	2.76	1.80	2.00	1.70	1.92	2.05	2.09	2.22
248					FFPE	0.8		2.10	2.07	1.78	1.34	excluded	excluded	excluded	1.76	excluded	1.10	excluded	1.21	1.41	1.10	1.44	excluded	1.74	1.88
249	IIIA	P			FFPE	0.7		1.88	2.28	excluded	1.77	excluded	excluded	1.38	1.88	0.86	0.95	1.63	excluded	1.65	1.04	2.01	2.25	2.01	2.54
250	IIIA	P			FFPE	0.05		1.52	1.42	1.60	1.83	1.59	3.58	2.04	2.38	4.15	4.61	3.20	4.24	3.94	4.60	4.42	3.80	2.99	2.65
251	IV	P			FFPE	0.2		2.50	2.27	2.18	1.39	excluded	excluded	1.54	1.77	1.12	1.53	1.77	1.44	1.22	1.06	1.92	excluded	2.05	excluded
252					cyto	0.9		1.92	1.76	3.35	1.46	excluded	1.92	2.16	1.14	1.73	1.88	2.29	2.72	excluded	3.58	3.34	5.43	3.36	2.93
253					cyto	0.8		1.53	1.80	2.38	1.65	1.83	1.92	2.44	1.38	2.31	3.31	2.60	3.38	excluded	2.62	3.22	3.66	excluded	2.53
254					FFPE	0.1		2.12	2.19	1.56	1.55	1.80	excluded	1.89	1.64	1.09	1.50	excluded	1.35	1.50	1.06	1.70	1.51	1.67	2.14
255					FFPE	0.25		2.36	excluded	excluded	1.26	excluded	excluded	1.45	excluded	excluded	1.09	excluded	1.35	1.61	1.01	1.44	excluded	1.50	2.07
256					FFPE	0.1		2.22	2.69	1.09	excluded	2.25	excluded	1.70	excluded	0.82	1.05	excluded	0.93	1.81	0.82	0.94	excluded	excluded	excluded
257					FFPE	0.35		2.17	2.46	1.51	1.36	1.47	0.95	excluded	1.69	0.90	1.40	2.16	1.23	1.28	0.91	1.59	1.63	1.81	2.49
258					FFPE	0.7		1.77	2.82	1.44	0.79	2.46	excluded	excluded	1.19	1.07	1.17	2.63	0.75	2.25	0.96	1.39	excluded	2.35	2.72
259			M	78	FFPE	0.6		1.03	1.80	2.39	1.67	excluded	1.72	2.24	2.17	2.62	2.16	2.29	2.03	2.84	3.94	1.83	excluded	1.97	2.83
260					Cyto	0.8		excluded	3.23	2.43	1.56	2.37	2.23	2.83	excluded	4.63	5.02	3.27	3.26	excluded	5.07	4.97	excluded	3.71	excluded
261					FFPE	0.05		2.13	2.22	1.58	excluded	2.01	excluded	2.65	excluded	1.40	1.25	1.60	1.61	1.73	1.37	1.61	1.89	1.92	2.16
262					FFPE	0.15		2.34	excluded	1.33	excluded	2.43	excluded	excluded	excluded	1.73	1.57	excluded	1.72	1.99	1.04	1.44	1.67	1.66	1.96
263					FFPE	0.25		1.51	1.51	1.57	2.19	1.61	3.99	2.14	2.43	4.72	5.54	4.02	5.40	4.74	5.42	4.81	excluded	3.38	excluded
264					cyto	0.3		1.87	2.05	2.05	2.25	1.72	1.68	2.11	2.05	1.78	1.62	2.64	1.82	2.69	2.03	2.39	2.87	2.24	1.97
265					cyto	0.8		2.48	2.71	2.07	1.37	1.99	2.62	2.13	excluded	4.67	4.93	2.92	4.13	excluded	5.61	4.91	excluded	excluded	2.69
266					cyto	0.8		3.23	4.97	2.25	2.42	3.76	2.76	2.68	excluded	3.88	4.91	2.97	4.35	excluded	4.72	3.43	3.57	3.24	2.54
267					FFPE	0.3		1.80	2.07	1.59	1.49	1.92	1.17	1.82	1.69	1.07	1.28	1.76	1.38	1.51	1.15	1.28	1.62	1.63	2.06
268					FFPE	0.8		1.84	2.45	1.36	1.54	1.70	excluded	excluded	1.69	1.11	1.48	1.61	1.31	2.14	0.98	1.58	1.62	2.02	2.18
269					FFPE	0.7		2.29	2.48	2.15	1.44	2.49	excluded	2.50	1.80	1.20	1.02	1.84	0.97	1.55	1.25	1.91	2.07	2.04	2.54
270					FFPE	0.6		2.35	2.46	2.05	1.70	2.05	excluded	1.67	2.12	1.29	1.72	1.92	1.46	1.38	1.43	1.70	1.91	1.95	2.32
271					FFPE			0.99	excluded	excluded	2.57	1.85	4.58	2.56	3.72	4.97	5.65	3.64	5.12	5.67	6.25	4.35	3.48	2.93	2.52
272					FFPE			1.25	1.64	1.69	2.11	2.06	2.70	1.88	2.52	3.72	3.49	2.96	3.27	3.66	3.80	2.89	3.13	2.58	2.43
273					FFPE			1.83	1.70	2.05	2.75	2.49	3.57	excluded	3.44	4.10	4.12	3.49	4.37	6.07	4.93	4.41	4.58	excluded	2.60
274					FFPE			1.76	1.93	1.85	2.23	2.22	2.85	2.19	2.86	3.97	3.80	3.17	3.45	4.80	4.58	3.41	3.32	2.69	2.35
LEGEND
PTC - percentage of tumor cells
cyto - sample isolated from cytological smear
FFPE - formalin-fixed, paraffin-embedded samples
copy number category color coding:
normal
hom del
loss
gain
amplification
excluded
